# Supplementary material for: A self-regulatory cell-wall-sensing module at cell edges controls plant growth
Source: Nat Plants. 2024 Mar 7;10(3):483–93. doi: 10.1038/s41477-024-01629-8 (PMC10954545; doi:10.1038/s41477-024-01629-8)
Supplement: Supplementary file 2 — Ranked list of RAB-A5c interactor candidates from comparative proteomics. [file 41477_2024_1629_MOESM2_ESM.csv]

Protein	RAB-A2a_1	RAB-A2a_2	RAB-A2a_3	RAB-G3f_1	RAB-G3f_2	RAB-G3f_3	RAB-A5c_1	RAB-A5c_2	RAB-A5c_3	Col-0_1	Col-0_2	Col-0_3	RAB-A5c_mean-rank	Col_mean-rank	A5cvsA2a_rank	A5cvsG3f_rank	Super rank (all)
sp|P28187|RAA5C_ARATH	1.52E+00	1.98E-01	2.99E-01	5.84E-01	2.50E-01	1.91E-01	2.82E+02	2.74E+03	1.82E+03	2.10E-03	2.10E-03	2.10E-03	7	1	2	1	11
tr|Q9LJR2|Q9LJR2_ARATH	1.00E+00	1.00E+00	1.00E+00	1.00E+00	1.00E+00	1.00E+00	1.72E+03	2.84E+03	8.26E+02	1.00E+00	1.00E+00	1.00E+00	6	1	4	6	17
tr|Q9ZU23|Q9ZU23_ARATH	5.91E-01	4.73E+01	1.15E+01	2.94E+01	2.67E+01	1.40E+01	2.69E+02	1.95E+03	2.91E+02	5.91E-01	5.91E-01	5.91E-01	15	1	12	13	41
tr|F4JGD2|F4JGD2_ARATH	6.50E-01	1.38E-02	1.38E-02	1.38E-02	1.38E-02	1.38E-02	4.26E+01	3.61E+01	1.14E+02	1.38E-02	1.38E-02	1.38E-02	49	1	7	2	59
tr|Q9C5C1|Q9C5C1_ARATH	3.36E+02	7.95E+02	2.19E+02	9.98E+01	1.00E+00	3.73E+02	3.40E+03	4.75E+03	1.45E+03	1.00E+00	1.00E+00	1.00E+00	1	1	50	19	71
sp|Q9SRS5|RAA5B_ARATH	6.61E-03	6.61E-03	6.61E-03	6.61E-03	6.61E-03	6.61E-03	3.38E+01	2.31E+01	6.77E+00	6.61E-03	6.61E-03	6.61E-03	78	1	1	4	84
tr|Q6IDB4|Q6IDB4_ARATH	1.39E+02	9.01E-02	9.01E-02	1.11E+01	9.01E-02	9.01E-02	1.98E+02	3.13E+02	4.81E+02	9.01E-02	9.01E-02	9.01E-02	28	1	49	10	88
sp|Q8W4H8|GDL19_ARATH	3.13E+01	1.68E+01	2.52E+01	2.03E+01	3.09E+00	1.78E+01	2.39E+02	6.34E+01	2.87E+02	5.69E-02	5.69E-02	5.69E-02	34	1	46	25	106
tr|Q8VZS7|Q8VZS7_ARATH	2.93E+01	7.14E-02	1.63E+00	8.81E+01	2.85E+00	3.39E+01	3.40E+02	4.44E+01	3.28E+02	7.14E-02	7.14E-02	7.14E-02	30	1	21	60	112
sp|Q9FE58|RL223_ARATH	5.69E-03	5.69E-03	5.69E-03	5.69E-03	5.69E-03	5.69E-03	1.54E+01	1.17E+01	8.67E+00	5.69E-03	5.69E-03	5.69E-03	107	1	3	5	116
tr|Q681K2|Q681K2_ARATH	7.76E+00	4.68E+00	2.02E+00	3.17E+00	9.49E+00	4.56E+00	6.54E+01	3.32E+01	7.62E+01	1.96E-02	1.96E-02	1.96E-02	51	1	31	38	121
sp|Q1H583|GDL18_ARATH	9.32E+00	3.17E+00	4.99E+00	9.06E+00	2.69E+00	1.38E+01	6.58E+01	3.89E+01	8.18E+01	8.78E-03	8.78E-03	8.78E-03	50	1	34	49	134
tr|O65390|O65390_ARATH	7.84E-01	6.41E-01	5.94E-01	8.44E-01	1.38E+00	1.11E+00	6.04E+00	1.82E+01	2.31E+01	3.57E-04	3.57E-04	3.57E-04	89	1	20	26	136
sp|Q39232|SUC1_ARATH	1.33E+02	1.00E+00	1.01E+02	1.00E+00	2.11E+02	2.45E+02	7.16E+02	7.87E+02	5.41E+02	1.00E+00	1.00E+00	1.00E+00	19	1	40	76	136
sp|Q84M97|MSL9_ARATH	1.63E+01	6.56E+00	1.41E+01	2.66E+01	3.17E+01	2.53E+01	1.14E+02	1.47E+02	1.17E+02	6.82E-02	6.82E-02	6.82E-02	40	1	35	75	151
sp|Q8VZW1|NIP11_ARATH	1.53E+02	7.95E+01	5.96E+01	3.08E+01	6.19E+01	5.83E+01	6.36E+02	4.58E+02	2.16E+02	1.42E-01	1.42E-01	1.42E-01	27	1	82	44	154
sp|Q9SZN7|HIP26_ARATH	1.59E+01	1.74E-02	1.74E+00	1.06E+01	1.74E-02	1.74E-02	2.88E+01	2.21E+01	6.15E+01	1.74E-02	1.74E-02	1.74E-02	63	1	60	36	160
tr|F4HWL3|F4HWL3_ARATH	4.38E+02	2.43E+02	1.41E+02	1.23E+02	2.84E+02	1.67E+02	7.67E+02	1.61E+03	5.10E+02	1.00E+00	1.00E+00	1.00E+00	12	1	104	65	182
tr|F4ICJ5|F4ICJ5_ARATH	1.56E+02	4.22E+01	9.77E+00	3.03E-01	2.14E+01	6.09E+00	3.10E+02	2.72E+02	2.95E+01	3.03E-01	3.03E-01	3.03E-01	33	1	133	18	185
sp|Q39080|DAD1_ARATH	7.95E+02	5.59E+02	4.69E+02	1.28E+03	1.12E+03	9.69E+02	3.42E+03	1.20E+03	3.29E+03	1.00E+00	1.00E+00	1.00E+00	3	1	87	124	215
sp|Q9MAU6|PDI22_ARATH	5.88E-03	5.79E-01	5.88E-03	5.88E-03	5.88E-03	5.88E-03	3.28E+00	2.91E+00	1.54E+00	5.88E-03	5.88E-03	5.88E-03	181	1	30	9	221
sp|Q9M9W1|RL222_ARATH	2.00E-01	4.76E-04	4.76E-04	4.76E-04	4.76E-04	4.76E-04	3.18E+00	1.30E+00	4.94E-01	4.76E-04	4.76E-04	4.76E-04	200	1	19	3	223
sp|P93313|NU4M_ARATH	1.96E+02	1.99E+02	4.10E+01	6.36E+02	2.86E+02	1.00E+00	3.79E+02	9.10E+02	6.63E+02	1.00E+00	1.00E+00	1.00E+00	20	1	83	136	240
sp|Q9FE29|CSPLM_ARATH	8.16E+00	5.95E+00	1.02E+01	1.06E+01	5.08E+00	4.22E+00	4.59E+01	1.50E+01	3.07E+01	2.11E-03	2.11E-03	2.11E-03	67	1	101	72	241
sp|Q9FJX3|VDAC2_ARATH	1.75E+01	8.59E+00	7.16E+00	1.70E+01	1.41E+01	1.01E+01	5.89E+01	1.02E+01	6.80E+01	5.47E-03	5.47E-03	5.47E-03	58	1	90	92	241
sp|O05000|NU2M_ARATH	5.00E+02	1.28E+02	2.08E+02	2.50E+02	3.86E+02	4.09E+02	6.57E+02	1.54E+03	5.14E+02	1.00E+00	1.00E+00	1.00E+00	14	1	119	112	246
sp|Q9LS01|AOC3_ARATH	2.18E+00	1.36E+00	6.62E-01	1.57E+00	1.06E+00	2.13E-01	1.06E+01	4.91E+00	5.92E+00	1.28E-03	1.28E-03	1.28E-03	129	1	72	47	249
tr|O22690|O22690_ARATH	8.18E+01	7.24E+01	1.59E+01	2.38E+01	6.96E+01	2.10E+01	2.28E+02	1.65E+02	1.02E+02	2.22E-01	2.22E-01	2.22E-01	35	1	135	78	249
sp|Q27GI3|NAT6_ARATH	4.82E+02	2.38E+02	2.80E+02	1.69E+02	1.54E+02	9.07E+01	8.59E+02	6.93E+02	5.23E+02	1.00E+00	1.00E+00	1.00E+00	17	1	168	66	252
sp|Q9T043|RL142_ARATH	6.12E-02	3.33E-04	3.33E-04	7.34E-02	3.33E-04	3.33E-04	1.51E+00	1.00E+00	2.15E-01	3.33E-04	3.33E-04	3.33E-04	237	1	10	12	260
sp|Q38882|PLDA1_ARATH	2.59E-01	4.22E-01	3.50E-01	1.76E+00	3.46E-01	5.11E-01	3.30E+00	6.22E+00	2.94E+00	1.43E-03	1.43E-03	1.43E-03	158	1	32	69	260
sp|O22263|PDI21_ARATH	8.04E-02	1.40E-01	4.75E-02	1.25E-01	2.88E-01	1.13E-01	1.28E+00	2.47E+00	1.14E+00	1.85E-04	1.85E-04	1.85E-04	203	1	22	41	267
sp|Q9CAT6|OCT1_ARATH	8.75E+01	5.17E+02	6.43E+01	1.02E+02	8.20E+02	1.00E+00	1.73E+02	1.25E+03	6.44E+02	1.00E+00	1.00E+00	1.00E+00	18	1	126	127	272
sp|P42798|R15A1_ARATH	5.49E-04	2.39E-01	1.09E-01	5.49E-04	3.76E-01	2.43E-01	2.00E+00	1.38E+00	1.51E+00	5.49E-04	5.49E-04	5.49E-04	202	1	28	45	276
sp|P42792|CYB_ARATH	4.05E+00	2.22E+00	1.88E+00	3.60E+00	4.35E+00	3.66E+00	1.15E+01	4.91E+00	2.07E+01	1.05E-02	1.05E-02	1.05E-02	104	1	79	94	278
tr|B3H4S6|B3H4S6_ARATH	5.70E+02	5.26E+02	4.01E+02	3.92E+02	2.47E+02	5.15E+02	1.29E+03	6.31E+02	1.29E+03	1.00E+00	1.00E+00	1.00E+00	11	1	165	103	280
tr|Q9LTQ5|Q9LTQ5_ARATH	2.82E+00	1.06E+00	5.43E-01	2.16E+00	1.06E+00	8.03E-01	9.86E+00	2.50E+00	7.43E+00	2.13E-03	2.13E-03	2.13E-03	132	1	84	67	284
tr|Q8RV04|Q8RV04_ARATH	1.19E+00	1.58E+01	5.85E+00	1.47E+00	4.16E+00	2.23E+00	7.19E+00	1.53E+01	3.35E+01	1.83E-02	1.83E-02	1.83E-02	85	1	149	51	286
tr|Q9C9Z2|Q9C9Z2_ARATH	2.63E+00	3.02E+00	4.07E+00	9.98E+00	2.91E+00	1.04E+01	1.77E+01	1.75E+01	1.55E+01	2.26E-02	2.26E-02	2.26E-02	87	1	70	130	288
sp|Q940B0|RL183_ARATH	8.74E-04	8.74E-04	8.74E-04	8.74E-04	8.74E-04	8.74E-04	4.69E-01	4.86E-01	4.84E-01	8.74E-04	8.74E-04	8.74E-04	276	1	5	8	290
sp|P42794-2|RL112_ARATH	2.49E-01	6.42E-04	6.42E-04	4.75E-01	6.42E-04	6.81E-02	6.07E-01	1.80E+00	1.27E+00	6.42E-04	6.42E-04	6.42E-04	218	1	26	52	297
tr|Q9SLV3|Q9SLV3_ARATH	9.84E-01	2.08E-01	9.04E-02	1.22E+00	3.75E-01	2.53E-01	4.27E+00	1.33E+00	3.08E+00	8.18E-04	8.18E-04	8.18E-04	178	1	52	71	302
sp|Q93ZN9|DAPAT_ARATH	1.69E-03	4.52E-02	4.38E-01	1.69E-03	5.96E-02	1.69E-03	2.55E-01	1.66E-01	2.53E+00	1.69E-03	1.69E-03	1.69E-03	231	1	62	11	305
sp|P31168|COR47_ARATH	7.49E-02	1.82E-03	6.81E-02	9.28E-02	4.56E-02	1.82E-03	7.44E-01	8.94E-01	4.17E-01	1.82E-03	1.82E-03	1.82E-03	256	1	27	24	308
sp|Q9SW34|S61G1_ARATH	3.26E+00	2.34E+00	4.31E+00	1.89E+00	3.48E+00	2.09E+00	5.95E+00	7.48E+00	1.93E+01	2.46E-03	2.46E-03	2.46E-03	115	1	116	77	309
sp|O48773|PDI23_ARATH	7.68E-03	4.63E-02	9.16E-04	9.16E-04	1.32E-01	1.95E-01	9.48E-01	1.04E+00	3.57E-01	9.16E-04	9.16E-04	9.16E-04	249	1	11	50	311
tr|F4J2A7|F4J2A7_ARATH	2.01E-01	1.67E+00	8.15E-01	3.13E-01	2.63E+00	6.95E-01	9.50E+00	2.94E+00	1.06E+00	4.77E-04	4.77E-04	4.77E-04	153	1	75	82	311
sp|O80501|RAH1B_ARATH	8.94E+00	6.39E+00	6.07E+00	1.31E+00	4.17E-01	1.13E+00	1.73E+01	7.07E+00	1.50E+01	1.21E-03	1.21E-03	1.21E-03	101	1	186	27	315
sp|P25818|TIP11_ARATH	1.32E+00	1.05E+01	1.48E+01	1.54E+00	1.43E+01	1.16E+01	1.30E+01	4.14E+01	1.96E+01	7.31E-03	7.31E-03	7.31E-03	72	1	139	105	317
tr|Q8LDS7|Q8LDS7_ARATH	9.30E-03	7.45E+00	1.78E+00	3.15E+00	3.61E+00	7.27E+00	1.75E+01	6.12E+00	1.25E+01	9.30E-03	9.30E-03	9.30E-03	105	1	97	114	317
tr|F4IBL0|F4IBL0_ARATH	1.65E+01	1.44E+01	2.20E+01	1.94E+01	2.87E+01	4.23E+01	3.01E+01	5.53E+01	8.72E+01	7.90E-03	7.90E-03	7.90E-03	52	1	118	146	317
sp|Q8H1F4|COPZ3_ARATH	2.18E-03	4.90E-01	1.90E-01	3.68E-01	2.39E+00	8.30E-01	4.01E+00	1.10E+00	4.10E+00	2.18E-03	2.18E-03	2.18E-03	175	1	29	113	318
tr|O82263|O82263_ARATH	7.76E+01	9.41E+01	5.11E+01	2.91E+01	1.11E+02	2.14E+01	2.12E+02	1.25E+02	9.45E+01	3.96E-02	3.96E-02	3.96E-02	38	1	176	106	321
tr|Q9C5M0|Q9C5M0_ARATH	3.08E+00	1.55E+00	2.52E+00	3.95E+00	3.57E+00	5.40E+00	1.38E+01	4.79E+00	1.08E+01	8.31E-04	8.31E-04	8.31E-04	120	1	91	125	337
sp|P43286|PIP21_ARATH	6.42E+00	2.27E+00	4.01E+00	3.24E+00	4.62E+00	4.33E+00	1.55E+01	5.49E+00	1.48E+01	1.62E-03	1.62E-03	1.62E-03	106	1	138	98	343
sp|Q9SRH5|VDAC1_ARATH	5.72E+00	3.75E+00	1.06E+00	5.69E+00	6.49E+00	2.77E+00	1.47E+01	6.21E+00	1.45E+01	1.21E-03	1.21E-03	1.21E-03	109	1	111	123	344
sp|Q9LFH5|RL122_ARATH	2.81E-01	4.90E-02	3.22E-02	2.59E-04	3.37E-01	5.45E-02	1.47E+00	3.51E-01	7.28E-01	2.59E-04	2.59E-04	2.59E-04	243	1	51	54	349
sp|Q9SMX3|VDAC3_ARATH	4.43E+00	2.70E+00	9.81E-01	5.20E+00	4.38E+00	1.48E+00	1.34E+01	5.27E+00	8.19E+00	1.16E-03	1.16E-03	1.16E-03	125	1	114	119	359
tr|Q94BY3|Q94BY3_ARATH	1.31E+00	1.70E+00	6.41E-01	1.76E+00	1.36E+00	1.03E+00	5.06E+00	2.71E+00	4.88E+00	4.36E-04	4.36E-04	4.36E-04	156	1	107	96	360
sp|O64477|Y2913_ARATH	1.05E+02	7.22E+01	1.04E+02	2.52E+02	2.57E+02	1.55E+02	6.11E+02	1.33E+03	6.49E+03	1.18E+05	9.47E+04	9.73E+04	2	314	17	29	362
sp|P32826|SCP49_ARATH	2.45E-03	2.45E-03	2.45E-03	8.40E-01	2.45E-03	1.83E-01	1.01E+00	1.29E+00	3.28E-01	2.45E-03	2.45E-03	2.45E-03	241	1	6	115	363
sp|Q96511|PER69_ARATH	6.13E-01	2.24E-01	7.00E-02	3.51E-01	1.24E-01	1.61E-01	1.25E+00	4.20E-01	1.97E+00	2.05E-04	2.05E-04	2.05E-04	219	1	93	59	372
sp|P51427|RS52_ARATH	2.46E-01	7.23E-04	4.84E-02	2.54E-01	6.01E-02	4.99E-02	6.96E-01	7.07E-01	5.26E-01	7.23E-04	7.23E-04	7.23E-04	258	1	54	62	375
sp|Q9M5P2|SCAM3_ARATH	3.04E+01	2.86E+01	1.88E+01	1.70E+01	2.02E+01	1.55E+01	6.32E+01	3.10E+01	3.34E+01	4.87E-03	4.87E-03	4.87E-03	59	1	196	121	377
tr|Q9SG91|Q9SG91_ARATH	1.78E-01	2.50E-01	1.69E-01	2.48E-01	1.03E+00	1.76E-01	1.33E+00	1.03E+00	1.46E+00	4.88E-04	4.88E-04	4.88E-04	214	1	56	107	378
tr|Q9FLB7|Q9FLB7_ARATH	1.78E-01	2.49E-01	1.69E-01	2.47E-01	1.03E+00	1.75E-01	1.33E+00	1.02E+00	1.46E+00	4.86E-04	4.86E-04	4.86E-04	216	1	57	108	382
sp|Q9FPJ4|RAD2B_ARATH	1.22E+00	2.51E+00	1.32E+00	1.30E+00	2.28E+00	3.03E-01	7.62E+00	1.48E+00	4.17E+00	1.26E-03	1.26E-03	1.26E-03	154	1	142	89	386
tr|Q84W12|Q84W12_ARATH	3.07E+00	3.73E+00	2.08E+00	6.07E+00	3.66E+00	4.87E+00	1.30E+01	7.68E+00	7.59E+00	2.26E-03	2.26E-03	2.26E-03	124	1	123	144	392
tr|O04310|O04310_ARATH	1.43E+00	6.25E-01	3.80E-01	1.60E+00	1.17E+00	1.69E+00	4.35E+00	3.65E+00	1.74E+00	9.90E-04	9.90E-04	9.90E-04	171	1	94	129	395
sp|P49200|RS201_ARATH	5.51E-01	5.33E-04	5.33E-04	1.48E-01	5.33E-04	4.21E-02	1.07E+00	6.01E-01	3.56E-01	5.33E-04	5.33E-04	5.33E-04	257	1	103	35	396
sp|Q9SKZ3|RS122_ARATH	2.34E-01	4.71E-04	4.71E-04	2.84E-01	4.71E-04	4.71E-04	7.54E-01	3.49E-01	3.94E-01	4.71E-04	4.71E-04	4.71E-04	274	1	58	63	396
sp|Q43348|INVA3_ARATH	1.80E-01	7.48E-02	7.06E-02	7.39E-02	1.60E-01	1.51E-01	9.10E-01	3.51E-01	5.64E-01	6.29E-04	6.29E-04	6.29E-04	261	1	66	70	398
tr|Q9ZU46|Q9ZU46_ARATH	2.03E-01	4.09E+00	1.51E+00	3.57E-01	4.56E+00	2.24E-03	4.25E+01	8.04E+01	3.56E+01	6.43E+02	1.08E+03	5.97E+02	53	316	18	14	401
sp|P24102|PER22_ARATH	4.81E-01	4.74E-02	8.75E-02	6.54E-01	1.98E-01	2.61E-01	2.06E+00	4.33E-01	6.89E-01	2.28E-04	2.28E-04	2.28E-04	229	1	71	101	402
tr|O81493|O81493_ARATH	1.55E+00	2.35E+00	1.58E+00	1.24E+00	3.62E+00	3.01E+00	4.73E+00	8.63E+00	3.43E+00	5.41E-04	5.41E-04	5.41E-04	141	1	127	134	403
sp|Q9SZW7|GDL68_ARATH	8.25E-01	6.04E-01	1.63E-01	5.59E-01	4.03E-01	5.75E-01	1.32E+00	2.42E+00	1.47E+00	2.91E-04	2.91E-04	2.91E-04	198	1	117	91	407
sp|P42742|PSB1_ARATH	8.42E-02	2.23E-04	3.79E-02	2.23E-04	2.23E-04	7.13E-02	3.48E-01	1.91E-01	1.12E-01	2.23E-04	2.23E-04	2.23E-04	299	1	68	43	411
sp|Q945K7|IDH5_ARATH	7.00E-02	2.54E-01	1.87E+00	6.25E-04	1.54E+00	1.87E+00	4.70E+01	8.90E+00	2.92E+01	1.63E+02	4.23E+01	4.07E+02	71	315	13	16	415
sp|P34788|RS18_ARATH	3.25E-01	2.15E-04	2.77E-02	2.50E-01	2.15E-04	5.30E-02	9.31E-01	4.31E-01	1.97E-01	2.15E-04	2.15E-04	2.15E-04	270	1	85	64	420
sp|Q38946|DHE2_ARATH	1.86E-02	3.19E-02	3.13E-02	1.67E-02	1.05E-01	7.68E-02	2.68E-01	3.61E-01	7.84E-02	1.77E-04	1.77E-04	1.77E-04	297	1	41	85	424
tr|F4JV51|F4JV51_ARATH	2.05E+01	7.08E+00	9.52E+00	1.57E+01	2.06E+01	1.70E+00	1.28E+02	1.24E+02	9.30E+01	2.29E+02	2.02E+02	5.79E+01	43	302	37	42	424
sp|P94111|STS1_ARATH	5.64E-01	6.12E-01	3.90E-01	4.01E-01	4.25E-01	3.65E-01	1.84E+00	1.26E+00	1.15E+00	2.81E-04	2.81E-04	2.81E-04	212	1	140	84	437
tr|Q949R9|Q949R9_ARATH	8.25E-01	1.15E+00	7.44E-01	1.92E+00	1.62E+00	2.15E+00	2.03E+00	2.72E+00	4.67E+00	6.80E-04	6.80E-04	6.80E-04	174	1	106	156	437
sp|Q9S9P1|RS121_ARATH	2.43E-01	3.81E-04	3.81E-04	4.05E-01	3.81E-04	6.07E-02	7.66E-01	2.82E-01	3.19E-01	3.81E-04	3.81E-04	3.81E-04	279	1	65	99	444
sp|P29197|CH60A_ARATH	1.13E-02	1.48E-02	1.01E-02	1.06E-02	5.22E-02	2.78E-02	4.17E-02	1.97E-01	6.94E-02	1.14E-04	1.14E-04	1.14E-04	312	1	44	90	447
sp|Q9LDZ0|HSP7J_ARATH	7.45E-03	8.97E-03	4.55E-04	6.18E-02	1.19E-01	5.22E-02	1.92E-01	1.17E-01	2.02E-01	4.55E-04	4.55E-04	4.55E-04	305	1	16	128	450
sp|Q8GUM2|HSP7I_ARATH	5.61E-03	7.32E-02	6.02E-03	1.09E-01	1.32E-01	3.42E-02	7.12E-02	3.36E-01	2.60E-01	3.42E-04	3.42E-04	3.42E-04	298	1	47	120	466
sp|Q9SU40|SKU5_ARATH	4.05E-01	5.85E-02	1.21E-01	3.50E-01	1.48E-01	7.82E-04	9.69E-01	4.99E-01	3.18E-01	7.82E-04	7.82E-04	7.82E-04	264	1	128	83	476
sp|Q8L7B5|CH60B_ARATH	7.71E-03	1.89E-02	1.61E-02	3.71E-03	8.45E-02	1.54E-02	2.06E-02	1.62E-01	8.86E-02	1.48E-04	1.48E-04	1.48E-04	314	1	59	109	483
sp|O23255|SAHH1_ARATH	3.30E-01	4.42E-01	6.34E-02	2.66E-01	2.44E-01	8.98E-02	7.00E-01	6.73E-01	6.94E-01	4.71E-04	4.71E-04	4.71E-04	255	1	147	88	491
sp|Q9C525|BGL21_ARATH	3.16E-01	2.37E-02	1.57E-01	5.69E-01	1.88E-01	5.44E-01	6.27E-01	4.58E-01	1.07E+00	1.53E-04	1.53E-04	1.53E-04	253	1	86	155	495
tr|O23179|O23179_ARATH	3.45E-01	1.88E-01	2.82E-01	3.94E-01	4.10E-01	5.93E-01	4.09E-01	1.43E+00	8.67E-01	2.79E-04	2.79E-04	2.79E-04	239	1	113	143	496
sp|Q9SRH6|HIR3_ARATH	6.92E+00	3.01E+00	5.92E+00	6.11E+00	5.06E+00	4.20E+00	9.13E+00	7.65E+00	7.03E+00	7.27E-04	7.27E-04	7.27E-04	127	1	210	163	501
tr|F4JLP5|F4JLP5_ARATH	1.80E-01	3.18E-03	3.98E-02	3.22E-01	3.18E-03	3.18E-03	3.19E-01	3.62E-01	1.76E-01	3.18E-03	3.18E-03	3.18E-03	293	1	99	110	503
tr|Q9SIE7|Q9SIE7_ARATH	4.80E-01	2.47E-01	4.57E-01	3.94E-01	4.39E-01	1.02E+00	2.00E+00	6.16E-01	8.53E-01	1.93E-04	1.93E-04	1.93E-04	222	1	134	148	505
tr|Q93VH5|Q93VH5_ARATH	8.20E-01	3.83E-01	5.64E-01	3.54E-01	6.36E-01	3.27E-01	1.95E+00	6.35E+00	7.42E+00	6.43E-04	6.92E+00	3.60E+00	145	295	39	31	510
sp|Q38799|ODPB_ARATH	6.09E-02	7.19E-02	1.78E-02	9.11E-02	1.16E-01	3.39E-02	2.25E-01	2.16E-01	1.31E-01	2.51E-04	2.51E-04	2.51E-04	303	1	100	122	526
tr|Q9SLJ2|Q9SLJ2_ARATH	8.44E+00	1.93E-01	1.42E-01	1.26E+01	8.90E-01	9.80E-02	1.93E+01	1.31E+01	2.59E+01	2.58E+02	2.53E+02	5.01E+02	81	313	53	79	526
sp|Q9SR37|BGL23_ARATH	2.99E-01	9.40E-02	1.41E-01	3.46E-01	2.24E-01	3.18E-01	5.78E-01	4.43E-01	7.07E-01	4.27E-05	4.27E-05	4.27E-05	266	1	120	142	529
sp|Q9LVM1|AB25B_ARATH	3.55E+00	5.22E+00	2.13E+00	5.10E+00	1.03E+00	1.09E+00	1.27E+01	2.41E+01	6.67E+00	1.68E+02	7.89E+01	2.12E-02	92	293	95	57	537
sp|P42763|ERD14_ARATH	5.61E-02	2.96E-04	1.59E-02	2.73E-01	1.07E-02	2.96E-04	1.85E+00	2.09E-01	1.75E+00	2.96E-04	2.96E-04	2.25E+00	215	288	9	28	540
tr|Q96262|Q96262_ARATH	2.03E-01	1.23E-04	7.49E-02	1.84E-01	1.98E-02	1.15E-01	1.99E+00	8.95E-01	1.85E+00	1.99E+00	7.20E-01	7.43E-01	205	304	24	23	556
sp|Q9SUR3|RTNLA_ARATH	7.54E-01	4.77E-02	8.63E-02	1.02E+00	3.26E-01	9.00E-02	5.05E+00	7.09E-01	1.86E+00	6.09E-04	1.66E+00	6.88E-01	182	280	43	61	566
sp|P40283|H2B11_ARATH	3.85E-01	1.06E-03	1.06E-03	1.05E+00	1.06E-03	1.06E-03	5.07E-01	2.06E+00	4.16E+00	1.06E-03	1.06E-03	2.91E+01	186	303	23	55	567
sp|O49203|NDK3_ARATH	1.90E-01	1.50E-01	7.82E-02	1.85E-01	3.08E-01	3.17E-02	6.54E-01	1.41E+00	1.81E+00	1.25E-04	1.25E-04	8.03E-01	213	285	38	48	584
sp|Q8LD27|PSB6_ARATH	1.21E-02	1.74E-04	1.60E-02	1.74E-04	4.48E-02	2.41E-02	1.03E+00	1.99E-01	3.01E-01	2.95E+00	1.74E-04	1.74E-04	272	296	8	17	593
tr|Q9LNP3|Q9LNP3_ARATH	8.13E+00	5.87E+00	3.71E+00	7.14E+00	7.89E+00	7.13E+00	3.13E+01	1.06E+01	1.44E+01	9.45E-03	9.45E-03	2.42E+02	84	301	124	116	625
sp|Q94BT2|AIR12_ARATH	3.05E-01	3.20E-02	2.86E-04	2.40E-01	1.19E-01	8.14E-02	2.25E+00	3.22E-01	3.13E-01	3.95E+00	1.73E+00	2.86E-04	235	298	42	53	628
sp|Q9LFW1|RGP2_ARATH	2.27E-02	5.33E-02	2.89E-02	4.09E-02	3.35E-02	2.70E-02	1.77E-01	8.52E-01	1.90E-01	9.54E-01	1.16E-04	3.55E-01	284	291	33	30	638
tr|Q9FMU6|Q9FMU6_ARATH	3.32E+00	2.39E+00	2.06E+00	5.40E+00	4.80E+00	6.37E+00	1.07E+01	7.35E+00	1.43E+01	7.27E+00	4.15E-04	4.15E-04	116	297	88	141	642
sp|Q08682|RSSA1_ARATH	3.17E-01	1.80E-01	6.56E-02	5.34E-01	2.67E-01	9.06E-02	1.67E+00	9.76E-01	2.90E-01	2.91E-04	2.91E-04	1.17E+00	232	281	69	93	675
sp|P31414|AVP1_ARATH	7.96E+00	6.21E+00	4.22E+00	1.36E+01	8.84E+00	9.19E+00	1.92E+01	1.05E+01	1.65E+01	6.89E+00	1.29E-03	1.29E-03	90	282	146	169	687
sp|Q9LJX4|PUM5_ARATH	2.04E+00	4.72E+00	3.45E+00	3.22E+00	8.32E+00	1.36E+00	9.16E+00	9.23E+00	1.10E+01	2.15E+02	9.00E+02	2.82E+02	121	312	137	126	696
sp|P19366|ATPB_ARATH	1.42E-01	4.35E-01	3.32E-01	1.30E-01	1.09E+00	1.79E-01	2.19E-01	1.75E+00	1.56E+00	3.05E+00	1.07E+00	7.08E-01	221	290	98	117	726
tr|O04314|O04314_ARATH	1.02E-01	3.29E-02	7.42E-02	1.69E-01	1.22E-01	1.80E-01	4.06E-01	2.77E-01	6.64E-01	8.21E-01	6.81E-05	1.45E-01	280	294	55	102	731
tr|O04313|O04313_ARATH	1.14E-01	2.30E-02	6.85E-02	2.20E-01	8.13E-02	1.02E-01	4.13E-01	1.48E-01	6.18E-01	1.21E+00	2.68E-04	5.74E-01	285	286	64	100	735
sp|Q9SRT9|RGP1_ARATH	5.19E-02	9.72E-02	2.11E-02	4.98E-02	8.23E-02	4.88E-02	1.64E-01	5.88E-01	6.63E-02	1.13E+00	1.37E-04	4.22E-01	294	292	77	73	736
sp|Q04613|MI25_ARATH	2.49E+00	1.41E+00	1.28E+00	3.29E+00	3.81E+00	3.06E+00	5.90E+00	6.53E+00	2.94E+00	6.27E+00	3.07E-04	3.07E-04	148	299	131	165	743
sp|P92549|ATPAM_ARATH	2.31E+00	2.43E+00	1.97E+00	2.47E+00	4.13E+00	2.65E+00	5.01E+00	4.47E+00	6.18E+00	6.65E+00	1.96E+00	3.04E+00	147	309	157	153	766
sp|P59259|H4_ARATH	6.89E-01	3.12E-04	3.12E-04	1.03E+00	3.12E-04	3.12E-04	1.11E+00	2.51E-01	2.04E-01	1.18E+01	3.12E-04	1.80E+01	269	310	160	164	903
