# Supplementary material for: A self-regulatory cell-wall-sensing module at cell edges controls plant growth
Source: Nat Plants. 2024 Mar 7;10(3):483–93. doi: 10.1038/s41477-024-01629-8 (PMC10954545; doi:10.1038/s41477-024-01629-8)
Supplement: Supplementary file 3 — Statistical source data. [file 41477_2024_1629_MOESM3_ESM.xlsx]

## Sheet: Fig1_F
ID	RLP	Marker	M	M value
1 YFP-A5c 6.38 sd5 LR1-1	RLP4-RFP	YFP-A5c	M1	0.397
1 YFP-A5c 6.38 sd5 LR1-2	RLP4-RFP	YFP-A5c	M1	0.185
1 YFP-A5c 6.38 sd5 LR1-3	RLP4-RFP	YFP-A5c	M1	0.234
1 YFP-A5c 6.38 sd5 LR1-4	RLP4-RFP	YFP-A5c	M1	0.223
1 YFP-A5c 6.38 sd4 LR1-1	RLP4-RFP	YFP-A5c	M1	0.219
1 YFP-A5c 6.38 sd4 LR1-2	RLP4-RFP	YFP-A5c	M1	0.126
1 YFP-A5c 6.38 sd4 LR1-3	RLP4-RFP	YFP-A5c	M1	0.396
2 YFP-A5c 6.38 sd4 LR1-4	RLP4-RFP	YFP-A5c	M1	0.25
2 YFP-A5c 6.38 sd4 LR1-5	RLP4-RFP	YFP-A5c	M1	0.27
2 YFP-A5c 6.38 sd4 LR1-6	RLP4-RFP	YFP-A5c	M1	0.155
1 YFP-A5c 6.38 sd3 LR1-1	RLP4-RFP	YFP-A5c	M1	0.179
1 YFP-A5c 6.38 sd3 LR1-2	RLP4-RFP	YFP-A5c	M1	0.249
1 YFP-A5c 6.38 sd3 LR1-3	RLP4-RFP	YFP-A5c	M1	0.204
2 YFP-A5c 6.38 sd3 LR1-4	RLP4-RFP	YFP-A5c	M1	0.199
7 RLP4_RFP VHA_GFP sd7 LR2_1	RLP4-RFP	VHA-a1-GFP	M1	0.249
7 RLP4_RFP VHA_GFP sd7 LR2_2	RLP4-RFP	VHA-a1-GFP	M1	0.253
7 RLP4_RFP VHA_GFP sd7 LR2_3	RLP4-RFP	VHA-a1-GFP	M1	0.302
7 RLP4_RFP VHA_GFP sd7 LR2_4	RLP4-RFP	VHA-a1-GFP	M1	0.325
7 RLP4_RFP VHA _GFP sd13 LR1-1	RLP4-RFP	VHA-a1-GFP	M1	0.239
7 RLP4_RFP VHA _GFP sd13 LR1-2	RLP4-RFP	VHA-a1-GFP	M1	0.228
7 RLP4_RFP VHA _GFP sd13 LR1-3	RLP4-RFP	VHA-a1-GFP	M1	0.334
7 RLP4_RFP VHA _GFP sd5 LR1-1	RLP4-RFP	VHA-a1-GFP	M1	0.146
7 RLP4_RFP VHA _GFP sd5 LR1-2	RLP4-RFP	VHA-a1-GFP	M1	0.221
7 RLP4_RFP VHA _GFP sd5 LR1-4	RLP4-RFP	VHA-a1-GFP	M1	0.179
7 RLP4_RFP VHA _GFP sd11 LR1-1	RLP4-RFP	VHA-a1-GFP	M1	0.163
7 RLP4_RFP VHA _GFP sd11 LR1-2	RLP4-RFP	VHA-a1-GFP	M1	0.26
7 RLP4_RFP VHA _GFP sd11 LR1-3	RLP4-RFP	VHA-a1-GFP	M1	0.142
2 RLP4-RFP ST-YFP sd7 LR1 -1	RLP4-RFP	ST-GFP	M1	0.064
2 RLP4-RFP ST-YFP sd7 LR1 -2	RLP4-RFP	ST-GFP	M1	0.024
2 RLP4-RFP ST-YFP sd7 LR1 -3	RLP4-RFP	ST-GFP	M1	0.045
3 RLP4-RFP ST-YFP sd7 LR1 -4	RLP4-RFP	ST-GFP	M1	0.093
2 RLP4-RFP ST-YFP sd6 LR2 -1	RLP4-RFP	ST-GFP	M1	0.133
2 RLP4-RFP ST-YFP sd6 LR2 -2	RLP4-RFP	ST-GFP	M1	0.027
2 RLP4-RFP ST-YFP sd6 LR2 -3	RLP4-RFP	ST-GFP	M1	0.086
2 RLP4-RFP ST-YFP sd6 LR2 -4	RLP4-RFP	ST-GFP	M1	0.113
2 RLP4-RFP ST-YFP sd4 LR1 -1	RLP4-RFP	ST-GFP	M1	0.071
2 RLP4-RFP ST-YFP sd4 LR1 -2	RLP4-RFP	ST-GFP	M1	0.117
2 RLP4-RFP ST-YFP sd4 LR1 -3	RLP4-RFP	ST-GFP	M1	0.048
2 RLP4-RFP ST-YFP sd3 LR1 -2	RLP4-RFP	ST-GFP	M1	0.114
2 RLP4-RFP ST-YFP sd3 LR1 -3	RLP4-RFP	ST-GFP	M1	0.115
2 RLP4-RFP ST-YFP sd3 LR1 -1	RLP4-RFP	ST-GFP	M1	0.159
6 131Y RLP4_RFP sd4 LR1 R laser at 3-1	RLP4-RFP	YFP-NSPSN12	M1	0.165
6 131Y RLP4_RFP sd4 LR1 R laser at 3-2	RLP4-RFP	YFP-NSPSN12	M1	0.295
6 131Y RLP4_RFP sd4 LR1 R laser at 3-3	RLP4-RFP	YFP-NSPSN12	M1	0.313
6 131Y RLP4_RFP sd4 LR1 R laser at 3-4	RLP4-RFP	YFP-NSPSN12	M1	0.3
6 131Y RLP4_RFP sd4 LR1 R laser at 3-5	RLP4-RFP	YFP-NSPSN12	M1	0.471
6 131Y RLP4_RFP sd4 LR1 R laser at 3-6	RLP4-RFP	YFP-NSPSN12	M1	0.311
6 131Y RLP4_RFP sd2 LR1 R laser at 3-2	RLP4-RFP	YFP-NSPSN12	M1	0.316
6 131Y RLP4_RFP sd2 LR1 R laser at 3-3	RLP4-RFP	YFP-NSPSN12	M1	0.326
6 131Y RLP4_RFP sd2 LR1 R laser at 3-4	RLP4-RFP	YFP-NSPSN12	M1	0.234
6 131Y RLP4_RFP sd2 LR1 R laser at 3-5	RLP4-RFP	YFP-NSPSN12	M1	0.234
6 131Y RLP4_RFP sd1 LR1 R laser at 3-1	RLP4-RFP	YFP-NSPSN12	M1	0.285
6 131Y RLP4_RFP sd1 LR1 R laser at 3-2	RLP4-RFP	YFP-NSPSN12	M1	0.236
6 131Y RLP4_RFP sd1 LR1 R laser at 3-3	RLP4-RFP	YFP-NSPSN12	M1	0.448
6 131Y RLP4_RFP sd1 LR1 R laser at 3-4	RLP4-RFP	YFP-NSPSN12	M1	0.131
8 YFP-A5c 6.47 sd6 LR1-1	RLP4L1-RFP	YFP-A5c	M1	0.243
8 YFP-A5c 6.47 sd6 LR1-2	RLP4L1-RFP	YFP-A5c	M1	0.253
8 YFP-A5c 6.47 sd6 LR1-3	RLP4L1-RFP	YFP-A5c	M1	0.293
8 YFP-A5c 6.47 sd6 LR1-4	RLP4L1-RFP	YFP-A5c	M1	0.154
8 YFP-A5c 6.47 sd6 LR1-5	RLP4L1-RFP	YFP-A5c	M1	0.312
8 YFP-A5c 6.47 sd5 LR1-2	RLP4L1-RFP	YFP-A5c	M1	0.142
8 YFP-A5c 6.47 sd5 LR1-3	RLP4L1-RFP	YFP-A5c	M1	0.215
8 YFP-A5c 6.47 sd5 LR1-5	RLP4L1-RFP	YFP-A5c	M1	0.209
8 YFP-A5c 6.47 sd4 LR1-1	RLP4L1-RFP	YFP-A5c	M1	0.476
8 YFP-A5c 6.47 sd4 LR1-2	RLP4L1-RFP	YFP-A5c	M1	0.301
8 YFP-A5c 6.47 sd4 LR1-3	RLP4L1-RFP	YFP-A5c	M1	0.359
8 YFP-A5c 6.47 sd4 LR1-4	RLP4L1-RFP	YFP-A5c	M1	0.426
8 YFP-A5c 6.47 sd4 LR1-5	RLP4L1-RFP	YFP-A5c	M1	0.351
8 YFP-A5c 6.47 sd4 LR1-6	RLP4L1-RFP	YFP-A5c	M1	0.351
5 RLP4L-RFP VHA-GFP sd7 LR1-1	RLP4L1-RFP	VHA-a1-GFP	M1	0.297
5 RLP4L-RFP VHA-GFP sd7 LR1-2	RLP4L1-RFP	VHA-a1-GFP	M1	0.203
5 RLP4L-RFP VHA-GFP sd7 LR1-3	RLP4L1-RFP	VHA-a1-GFP	M1	0.395
5 RLP4L-RFP VHA-GFP sd6 LR1-1	RLP4L1-RFP	VHA-a1-GFP	M1	0.363
5 RLP4L-RFP VHA-GFP sd6 LR1-2	RLP4L1-RFP	VHA-a1-GFP	M1	0.386
5 RLP4L-RFP VHA-GFP sd6 LR1-3	RLP4L1-RFP	VHA-a1-GFP	M1	0.17
5 RLP4L-RFP VHA-GFP sd6 LR1-4	RLP4L1-RFP	VHA-a1-GFP	M1	0.116
5 RLP4L-RFP VHA-GFP sd5 LR1-1	RLP4L1-RFP	VHA-a1-GFP	M1	0.153
5 RLP4L-RFP VHA-GFP sd5 LR1-2	RLP4L1-RFP	VHA-a1-GFP	M1	0.344
5 RLP4L-RFP VHA-GFP sd5 LR1-3	RLP4L1-RFP	VHA-a1-GFP	M1	0.213
5 RLP4L-RFP VHA-GFP sd2 LR2-1	RLP4L1-RFP	VHA-a1-GFP	M1	0.265
5 RLP4L-RFP VHA-GFP sd2 LR2-2	RLP4L1-RFP	VHA-a1-GFP	M1	0.182
5 RLP4L-RFP VHA-GFP sd2 LR2-3	RLP4L1-RFP	VHA-a1-GFP	M1	0.233
5 RLP4L-RFP VHA-GFP sd2 LR2-4	RLP4L1-RFP	VHA-a1-GFP	M1	0.262
3 RLP4L-RFP ST-Y sd5 LR1 -1	RLP4L1-RFP	ST-GFP	M1	0.08
3 RLP4L-RFP ST-Y sd5 LR1 -2	RLP4L1-RFP	ST-GFP	M1	0.036
3 RLP4L-RFP ST-Y sd5 LR1 -3	RLP4L1-RFP	ST-GFP	M1	0.069
3 RLP4L-RFP ST-Y sd5 LR1 -4	RLP4L1-RFP	ST-GFP	M1	0.079
3 RLP4L-RFP ST-Y sd4 LR1 -1	RLP4L1-RFP	ST-GFP	M1	0.084
3 RLP4L-RFP ST-Y sd4 LR1 -2	RLP4L1-RFP	ST-GFP	M1	0.113
3 RLP4L-RFP ST-Y sd4 LR1 -3	RLP4L1-RFP	ST-GFP	M1	0.128
3 RLP4L-RFP ST-Y sd4 LR1 -4	RLP4L1-RFP	ST-GFP	M1	0.171
3 RLP4L-RFP ST-Y sd2 LR2 -1	RLP4L1-RFP	ST-GFP	M1	0.064
3 RLP4L-RFP ST-Y sd2 LR2 -2	RLP4L1-RFP	ST-GFP	M1	0.057
3 RLP4L-RFP ST-Y sd2 LR2 -3	RLP4L1-RFP	ST-GFP	M1	0.061
3 RLP4L-RFP ST-Y sd2 LR2 -4	RLP4L1-RFP	ST-GFP	M1	0.101
3 RLP4L-RFP ST-Y sd1 LR1 -1	RLP4L1-RFP	ST-GFP	M1	0.178
3 RLP4L-RFP ST-Y sd1 LR1 -2	RLP4L1-RFP	ST-GFP	M1	0.048
2 131Y RLP4L_RFP sd6 LR1 R laser at 3-1	RLP4L1-RFP	YFP-NSPSN12	M1	0.179
2 131Y RLP4L_RFP sd6 LR1 R laser at 3-2	RLP4L1-RFP	YFP-NSPSN12	M1	0.278
2 131Y RLP4L_RFP sd6 LR1 R laser at 3-3	RLP4L1-RFP	YFP-NSPSN12	M1	0.405
2 131Y RLP4L_RFP sd6 LR1 R laser at 3-4	RLP4L1-RFP	YFP-NSPSN12	M1	0.446
2 131Y RLP4L_RFP sd6 LR1 R laser at 3-5	RLP4L1-RFP	YFP-NSPSN12	M1	0.281
2 131Y RLP4L_RFP sd7 LR1 R laser at 3-1	RLP4L1-RFP	YFP-NSPSN12	M1	0.207
2 131Y RLP4L_RFP sd7 LR1 R laser at 3-2	RLP4L1-RFP	YFP-NSPSN12	M1	0.274
2 131Y RLP4L_RFP sd7 LR1 R laser at 3-3	RLP4L1-RFP	YFP-NSPSN12	M1	0.289
2 131Y RLP4L_RFP sd7 LR1 R laser at 3-4	RLP4L1-RFP	YFP-NSPSN12	M1	0.183
2 131Y RLP4L_RFP sd7 LR1 R laser at 3-5	RLP4L1-RFP	YFP-NSPSN12	M1	0.251
2 131Y RLP4L_RFP sd4 LR1 R laser at 3-1	RLP4L1-RFP	YFP-NSPSN12	M1	0.163
2 131Y RLP4L_RFP sd4 LR1 R laser at 3-2	RLP4L1-RFP	YFP-NSPSN12	M1	0.187
2 131Y RLP4L_RFP sd4 LR1 R laser at 3-3	RLP4L1-RFP	YFP-NSPSN12	M1	0.294
2 131Y RLP4L_RFP sd4 LR1 R laser at 3-4	RLP4L1-RFP	YFP-NSPSN12	M1	0.184
1 YFP-A5c 6.38 sd5 LR1-1	RLP4-RFP	YFP-A5c	M2	0.473
1 YFP-A5c 6.38 sd5 LR1-2	RLP4-RFP	YFP-A5c	M2	0.32
1 YFP-A5c 6.38 sd5 LR1-3	RLP4-RFP	YFP-A5c	M2	0.553
1 YFP-A5c 6.38 sd5 LR1-4	RLP4-RFP	YFP-A5c	M2	0.387
1 YFP-A5c 6.38 sd4 LR1-1	RLP4-RFP	YFP-A5c	M2	0.513
1 YFP-A5c 6.38 sd4 LR1-2	RLP4-RFP	YFP-A5c	M2	0.396
1 YFP-A5c 6.38 sd4 LR1-3	RLP4-RFP	YFP-A5c	M2	0.405
2 YFP-A5c 6.38 sd4 LR1-4	RLP4-RFP	YFP-A5c	M2	0.538
2 YFP-A5c 6.38 sd4 LR1-5	RLP4-RFP	YFP-A5c	M2	0.378
2 YFP-A5c 6.38 sd4 LR1-6	RLP4-RFP	YFP-A5c	M2	0.549
1 YFP-A5c 6.38 sd3 LR1-1	RLP4-RFP	YFP-A5c	M2	0.583
1 YFP-A5c 6.38 sd3 LR1-2	RLP4-RFP	YFP-A5c	M2	0.409
1 YFP-A5c 6.38 sd3 LR1-3	RLP4-RFP	YFP-A5c	M2	0.577
2 YFP-A5c 6.38 sd3 LR1-4	RLP4-RFP	YFP-A5c	M2	0.566
7 RLP4_RFP VHA_GFP sd7 LR2_1	RLP4-RFP	VHA-a1-GFP	M2	0.642
7 RLP4_RFP VHA_GFP sd7 LR2_2	RLP4-RFP	VHA-a1-GFP	M2	0.565
7 RLP4_RFP VHA_GFP sd7 LR2_3	RLP4-RFP	VHA-a1-GFP	M2	0.415
7 RLP4_RFP VHA_GFP sd7 LR2_4	RLP4-RFP	VHA-a1-GFP	M2	0.422
7 RLP4_RFP VHA _GFP sd13 LR1-1	RLP4-RFP	VHA-a1-GFP	M2	0.515
7 RLP4_RFP VHA _GFP sd13 LR1-2	RLP4-RFP	VHA-a1-GFP	M2	0.36
7 RLP4_RFP VHA _GFP sd13 LR1-3	RLP4-RFP	VHA-a1-GFP	M2	0.467
7 RLP4_RFP VHA _GFP sd5 LR1-1	RLP4-RFP	VHA-a1-GFP	M2	0.533
7 RLP4_RFP VHA _GFP sd5 LR1-2	RLP4-RFP	VHA-a1-GFP	M2	0.381
7 RLP4_RFP VHA _GFP sd5 LR1-4	RLP4-RFP	VHA-a1-GFP	M2	0.606
7 RLP4_RFP VHA _GFP sd11 LR1-1	RLP4-RFP	VHA-a1-GFP	M2	0.492
7 RLP4_RFP VHA _GFP sd11 LR1-2	RLP4-RFP	VHA-a1-GFP	M2	0.574
7 RLP4_RFP VHA _GFP sd11 LR1-3	RLP4-RFP	VHA-a1-GFP	M2	0.552
2 RLP4-RFP ST-YFP sd7 LR1 -1	RLP4-RFP	ST-GFP	M2	0.041
2 RLP4-RFP ST-YFP sd7 LR1 -2	RLP4-RFP	ST-GFP	M2	0.094
2 RLP4-RFP ST-YFP sd7 LR1 -3	RLP4-RFP	ST-GFP	M2	0.075
3 RLP4-RFP ST-YFP sd7 LR1 -4	RLP4-RFP	ST-GFP	M2	0.151
2 RLP4-RFP ST-YFP sd6 LR2 -1	RLP4-RFP	ST-GFP	M2	0.079
2 RLP4-RFP ST-YFP sd6 LR2 -2	RLP4-RFP	ST-GFP	M2	0.015
2 RLP4-RFP ST-YFP sd6 LR2 -3	RLP4-RFP	ST-GFP	M2	0.084
2 RLP4-RFP ST-YFP sd6 LR2 -4	RLP4-RFP	ST-GFP	M2	0.163
2 RLP4-RFP ST-YFP sd4 LR1 -1	RLP4-RFP	ST-GFP	M2	0.11
2 RLP4-RFP ST-YFP sd4 LR1 -2	RLP4-RFP	ST-GFP	M2	0.155
2 RLP4-RFP ST-YFP sd4 LR1 -3	RLP4-RFP	ST-GFP	M2	0.038
2 RLP4-RFP ST-YFP sd3 LR1 -2	RLP4-RFP	ST-GFP	M2	0.052
2 RLP4-RFP ST-YFP sd3 LR1 -3	RLP4-RFP	ST-GFP	M2	0.094
2 RLP4-RFP ST-YFP sd3 LR1 -1	RLP4-RFP	ST-GFP	M2	0.063
6 131Y RLP4_RFP sd4 LR1 R laser at 3-1	RLP4-RFP	YFP-NSPSN12	M2	0.122
6 131Y RLP4_RFP sd4 LR1 R laser at 3-2	RLP4-RFP	YFP-NSPSN12	M2	0.05
6 131Y RLP4_RFP sd4 LR1 R laser at 3-3	RLP4-RFP	YFP-NSPSN12	M2	0.075
6 131Y RLP4_RFP sd4 LR1 R laser at 3-4	RLP4-RFP	YFP-NSPSN12	M2	0.029
6 131Y RLP4_RFP sd4 LR1 R laser at 3-5	RLP4-RFP	YFP-NSPSN12	M2	0.071
6 131Y RLP4_RFP sd4 LR1 R laser at 3-6	RLP4-RFP	YFP-NSPSN12	M2	0.149
6 131Y RLP4_RFP sd2 LR1 R laser at 3-2	RLP4-RFP	YFP-NSPSN12	M2	0.121
6 131Y RLP4_RFP sd2 LR1 R laser at 3-3	RLP4-RFP	YFP-NSPSN12	M2	0.069
6 131Y RLP4_RFP sd2 LR1 R laser at 3-4	RLP4-RFP	YFP-NSPSN12	M2	0.157
6 131Y RLP4_RFP sd2 LR1 R laser at 3-5	RLP4-RFP	YFP-NSPSN12	M2	0.061
6 131Y RLP4_RFP sd1 LR1 R laser at 3-1	RLP4-RFP	YFP-NSPSN12	M2	0.043
6 131Y RLP4_RFP sd1 LR1 R laser at 3-2	RLP4-RFP	YFP-NSPSN12	M2	0.11
6 131Y RLP4_RFP sd1 LR1 R laser at 3-3	RLP4-RFP	YFP-NSPSN12	M2	0.079
6 131Y RLP4_RFP sd1 LR1 R laser at 3-4	RLP4-RFP	YFP-NSPSN12	M2	0.09
8 YFP-A5c 6.47 sd6 LR1-1	RLP4L1-RFP	YFP-A5c	M2	0.559
8 YFP-A5c 6.47 sd6 LR1-2	RLP4L1-RFP	YFP-A5c	M2	0.524
8 YFP-A5c 6.47 sd6 LR1-3	RLP4L1-RFP	YFP-A5c	M2	0.396
8 YFP-A5c 6.47 sd6 LR1-4	RLP4L1-RFP	YFP-A5c	M2	0.612
8 YFP-A5c 6.47 sd6 LR1-5	RLP4L1-RFP	YFP-A5c	M2	0.413
8 YFP-A5c 6.47 sd5 LR1-2	RLP4L1-RFP	YFP-A5c	M2	0.595
8 YFP-A5c 6.47 sd5 LR1-3	RLP4L1-RFP	YFP-A5c	M2	0.514
8 YFP-A5c 6.47 sd5 LR1-5	RLP4L1-RFP	YFP-A5c	M2	0.558
8 YFP-A5c 6.47 sd4 LR1-1	RLP4L1-RFP	YFP-A5c	M2	0.587
8 YFP-A5c 6.47 sd4 LR1-2	RLP4L1-RFP	YFP-A5c	M2	0.743
8 YFP-A5c 6.47 sd4 LR1-3	RLP4L1-RFP	YFP-A5c	M2	0.389
8 YFP-A5c 6.47 sd4 LR1-4	RLP4L1-RFP	YFP-A5c	M2	0.542
8 YFP-A5c 6.47 sd4 LR1-5	RLP4L1-RFP	YFP-A5c	M2	0.37
8 YFP-A5c 6.47 sd4 LR1-6	RLP4L1-RFP	YFP-A5c	M2	0.43
5 RLP4L-RFP VHA-GFP sd7 LR1-1	RLP4L1-RFP	VHA-a1-GFP	M2	0.177
5 RLP4L-RFP VHA-GFP sd7 LR1-2	RLP4L1-RFP	VHA-a1-GFP	M2	0.357
5 RLP4L-RFP VHA-GFP sd7 LR1-3	RLP4L1-RFP	VHA-a1-GFP	M2	0.326
5 RLP4L-RFP VHA-GFP sd6 LR1-1	RLP4L1-RFP	VHA-a1-GFP	M2	0.276
5 RLP4L-RFP VHA-GFP sd6 LR1-2	RLP4L1-RFP	VHA-a1-GFP	M2	0.364
5 RLP4L-RFP VHA-GFP sd6 LR1-3	RLP4L1-RFP	VHA-a1-GFP	M2	0.217
5 RLP4L-RFP VHA-GFP sd6 LR1-4	RLP4L1-RFP	VHA-a1-GFP	M2	0.184
5 RLP4L-RFP VHA-GFP sd5 LR1-1	RLP4L1-RFP	VHA-a1-GFP	M2	0.39
5 RLP4L-RFP VHA-GFP sd5 LR1-2	RLP4L1-RFP	VHA-a1-GFP	M2	0.339
5 RLP4L-RFP VHA-GFP sd5 LR1-3	RLP4L1-RFP	VHA-a1-GFP	M2	0.345
5 RLP4L-RFP VHA-GFP sd2 LR2-1	RLP4L1-RFP	VHA-a1-GFP	M2	0.304
5 RLP4L-RFP VHA-GFP sd2 LR2-2	RLP4L1-RFP	VHA-a1-GFP	M2	0.365
5 RLP4L-RFP VHA-GFP sd2 LR2-3	RLP4L1-RFP	VHA-a1-GFP	M2	0.324
5 RLP4L-RFP VHA-GFP sd2 LR2-4	RLP4L1-RFP	VHA-a1-GFP	M2	0.25
3 RLP4L-RFP ST-Y sd5 LR1 -1	RLP4L1-RFP	ST-GFP	M2	0.062
3 RLP4L-RFP ST-Y sd5 LR1 -2	RLP4L1-RFP	ST-GFP	M2	0.093
3 RLP4L-RFP ST-Y sd5 LR1 -3	RLP4L1-RFP	ST-GFP	M2	0.066
3 RLP4L-RFP ST-Y sd5 LR1 -4	RLP4L1-RFP	ST-GFP	M2	0.098
3 RLP4L-RFP ST-Y sd4 LR1 -1	RLP4L1-RFP	ST-GFP	M2	0.021
3 RLP4L-RFP ST-Y sd4 LR1 -2	RLP4L1-RFP	ST-GFP	M2	0.109
3 RLP4L-RFP ST-Y sd4 LR1 -3	RLP4L1-RFP	ST-GFP	M2	0.036
3 RLP4L-RFP ST-Y sd4 LR1 -4	RLP4L1-RFP	ST-GFP	M2	0.046
3 RLP4L-RFP ST-Y sd2 LR2 -1	RLP4L1-RFP	ST-GFP	M2	0.105
3 RLP4L-RFP ST-Y sd2 LR2 -2	RLP4L1-RFP	ST-GFP	M2	0.119
3 RLP4L-RFP ST-Y sd2 LR2 -3	RLP4L1-RFP	ST-GFP	M2	0.138
3 RLP4L-RFP ST-Y sd2 LR2 -4	RLP4L1-RFP	ST-GFP	M2	0.113
3 RLP4L-RFP ST-Y sd1 LR1 -1	RLP4L1-RFP	ST-GFP	M2	0.081
3 RLP4L-RFP ST-Y sd1 LR1 -2	RLP4L1-RFP	ST-GFP	M2	0.053
2 131Y RLP4L_RFP sd6 LR1 R laser at 3-1	RLP4L1-RFP	YFP-NSPSN12	M2	0.028
2 131Y RLP4L_RFP sd6 LR1 R laser at 3-2	RLP4L1-RFP	YFP-NSPSN12	M2	0.06
2 131Y RLP4L_RFP sd6 LR1 R laser at 3-3	RLP4L1-RFP	YFP-NSPSN12	M2	0.04
2 131Y RLP4L_RFP sd6 LR1 R laser at 3-4	RLP4L1-RFP	YFP-NSPSN12	M2	0.092
2 131Y RLP4L_RFP sd6 LR1 R laser at 3-5	RLP4L1-RFP	YFP-NSPSN12	M2	0.082
2 131Y RLP4L_RFP sd7 LR1 R laser at 3-1	RLP4L1-RFP	YFP-NSPSN12	M2	0.08
2 131Y RLP4L_RFP sd7 LR1 R laser at 3-2	RLP4L1-RFP	YFP-NSPSN12	M2	0.139
2 131Y RLP4L_RFP sd7 LR1 R laser at 3-3	RLP4L1-RFP	YFP-NSPSN12	M2	0.137
2 131Y RLP4L_RFP sd7 LR1 R laser at 3-4	RLP4L1-RFP	YFP-NSPSN12	M2	0.071
2 131Y RLP4L_RFP sd7 LR1 R laser at 3-5	RLP4L1-RFP	YFP-NSPSN12	M2	0.122
2 131Y RLP4L_RFP sd4 LR1 R laser at 3-1	RLP4L1-RFP	YFP-NSPSN12	M2	0.059
2 131Y RLP4L_RFP sd4 LR1 R laser at 3-2	RLP4L1-RFP	YFP-NSPSN12	M2	0.178
2 131Y RLP4L_RFP sd4 LR1 R laser at 3-3	RLP4L1-RFP	YFP-NSPSN12	M2	0.099
2 131Y RLP4L_RFP sd4 LR1 R laser at 3-4	RLP4L1-RFP	YFP-NSPSN12	M2	0.074

## Sheet: Fig1H
Marker	LA_mean	LA_SD	LP_mean	LP_SD	TA_mean	TA_SD	TP_mean	TP_SD	A_mean	A_SD	P_mean	P_SD	Distance from edge (µm)
RLP4	88.3525	24.7914	94.3412	28.5977	79.1561	29.4831	84.3809	30.6086	84.3836	29.0002	88.8521	29.0002	0-0.5
RLP4	95.862	26.9923	83.1623	28.5853	85.1197	35.1896	82.6404	32.4753	91.2259	31.1538	82.8747	31.1538	0.5-1
RLP4	84.4261	24.2787	60.5507	24.7159	73.9075	31.733	66.059	29.3244	79.8865	28.8429	63.5863	28.8429	1-1.5
RLP4	66.9875	21.7839	42.6836	19.4318	58.7611	24.4961	46.6056	19.4705	63.4372	23.0172	44.845	23.0172	1.5-2
RLP4	53.6128	20.6563	32.956	14.3811	44.0663	16.3657	32.8085	13.9081	49.4927	18.4045	32.8747	18.4045	2-2.5
RLP4	42.2538	16.884	29.1878	14.6044	34.8416	11.8371	25.399	10.3043	39.0549	14.9419	27.0998	14.9419	2.5-3
RLP4	34.2414	13.6643	25.0302	11.0736	29.8526	12.6699	22.2223	8.58217	32.3473	12.2288	23.4828	12.2288	3-3.5
RLP4	28.8231	11.6476	25.217	11.6467	23.7945	11.5926	22.1107	10.6327	26.6529	11.5582	23.5051	11.5582	3.5-4
RLP4	24.3991	10.1441	23.7729	10.007	20.2943	9.7541	21.7899	9.80934	22.6275	10.0129	22.6801	10.0129	4-4.5
RLP4	21.4415	8.86927	23.6686	10.8161	18.0066	8.65994	21.0753	10.1632	19.959	9.95095	22.2394	9.95095	4.5-5
RLP4	19.1166	8.02043	23.6298	9.92073	15.0594	6.2036	21.3386	10.1591	17.3656	9.45817	22.3672	9.45817	5-5.5
RLP4	17.3568	7.66542	23.6753	8.6462	13.9764	5.97262	22.4443	9.78994	15.8979	9.17352	22.9969	9.17352	5.5-6
RLP44	40.8169	13.3099	39.8079	14.1676	46.6089	17.0423	49.0432	18.8882	43.4901	16.5262	44.744	16.5262	0-0.5
RLP44	41.6223	14.7934	37.5826	13.63	47.4283	19.0243	41.4853	14.1658	44.302	15.6487	39.6685	15.6487	0.5-1
RLP44	39.9235	14.5324	35.0363	15.3895	48.298	21.1295	38.9117	13.1508	43.7886	16.5942	37.1077	16.5942	1-1.5
RLP44	38.4181	15.7842	32.7697	14.2403	48.2814	21.0755	36.9515	11.7345	42.9704	16.5387	35.0048	16.5387	1.5-2
RLP44	38.6421	16.0642	33.5082	14.8159	46.1231	19.0392	37.5042	12.9888	42.0949	16.1697	35.644	16.1697	2-2.5
RLP44	37.2548	14.4917	32.1005	13.1081	43.836	17.4247	35.4407	12.8545	40.2923	14.9069	33.8858	14.9069	2.5-3
RLP44	35.9364	14.1604	32.8505	11.9961	43.0122	18.3459	36.1454	12.8156	39.2022	14.6712	34.6115	14.6712	3-3.5
RLP44	35.0059	13.4372	33.407	11.5622	41.545	17.7895	34.3674	11.0995	38.0239	13.7304	33.9203	13.7304	3.5-4
RLP44	33.8072	12.4189	33.8533	13.05	41.0659	17.5518	33.3855	11.171	37.1574	13.7835	33.6033	13.7835	4-4.5
RLP44	31.4197	10.6319	34.5421	13.9218	40.464	17.8566	34.9867	13.2685	35.594	14.2556	34.7797	14.2556	4.5-5
RLP44	30.652	11.695	34.5809	14.7725	38.6509	17.5429	35.2165	11.5567	34.3438	14.0882	34.9206	14.0882	5-5.5
RLP44	30.9594	12.7011	33.4743	14.9406	36.5511	16.6407	35.9298	12.2974	33.5402	14.1132	34.7818	14.1132	5.5-6
RLP4-L	107.712	27.8072	123.058	32.0022	86.8129	41.5483	101.243	43.6474	98.9638	38.3468	112.666	38.3468	0-0.5
RLP4-L	120.758	30.6921	110.999	33.9662	87.7595	42.2701	91.3356	42.2121	106.944	39.4054	101.632	39.4054	0.5-1
RLP4-L	108.347	32.2366	87.2585	35.934	75.2921	36.7907	69.2866	33.8797	94.51	37.6745	78.6971	37.6745	1-1.5
RLP4-L	86.8004	31.6177	62.4964	32.9375	59.5324	27.6617	44.5603	20.8301	75.3859	32.6897	53.9521	32.6897	1.5-2
RLP4-L	68.2052	27.8328	43.4929	24.1644	48.0674	21.8798	33.891	16.969	59.7754	26.474	38.9187	26.474	2-2.5
RLP4-L	53.3071	24.1131	34.4911	18.7095	40.0641	17.7486	28.9131	13.0197	47.7635	21.0503	31.8339	21.0503	2.5-3
RLP4-L	43.7209	18.9538	30.8761	14.5762	34.7018	14.8221	28.6976	12.9202	39.9455	16.5785	29.8383	16.5785	3-3.5
RLP4-L	37.258	14.8246	30.0892	14.6754	31.5313	14.3712	29.7303	12.7789	34.8608	14.4874	29.9182	14.4874	3.5-4
RLP4-L	33.596	12.7542	27.6675	12.8084	28.9617	13.5173	28.494	12.6467	31.6561	13.0705	28.0612	13.0705	4-4.5
RLP4-L	31.1397	12.748	26.8985	10.9654	26.5126	12.4769	28.683	13.3055	29.2027	12.4628	27.7486	12.4628	4.5-5
RLP4-L	29.16	12.1539	25.9583	11.6962	24.7903	12.5127	29.7401	12.7028	27.3308	12.3689	27.7599	12.3689	5-5.5
RLP4-L	27.3977	10.4171	26.3545	12.5967	23.8363	10.6999	29.0501	12.1008	25.9069	11.5958	27.633	11.5958	5.5-6
