# Supplementary material for: A self-regulatory cell-wall-sensing module at cell edges controls plant growth
Source: Nat Plants. 2024 Mar 7;10(3):483–93. doi: 10.1038/s41477-024-01629-8 (PMC10954545; doi:10.1038/s41477-024-01629-8)
Supplement: Supplementary file 4 — Statistical source data. [file 41477_2024_1629_MOESM4_ESM.xlsx]

## Sheet: Fig2D
ID	RLP	Marker	M	M Value
8 6.72 VHA-a1-GFP sd8 LR1-1	RLP4-ID	VHA-a1-GFP	M1	0.494
8 6.72 VHA-a1-GFP sd8 LR1-2	RLP4-ID	VHA-a1-GFP	M1	0.345
8 6.72 VHA-a1-GFP sd8 LR1-3	RLP4-ID	VHA-a1-GFP	M1	0.493
8 6.72 VHA-a1-GFP sd8 LR1-5	RLP4-ID	VHA-a1-GFP	M1	0.451
8 6.72 VHA-a1-GFP sd8 LR1-6	RLP4-ID	VHA-a1-GFP	M1	0.318
8 6.72 VHA-a1-GFP sd7 LR1-2	RLP4-ID	VHA-a1-GFP	M1	0.499
8 6.72 VHA-a1-GFP sd7 LR1-3	RLP4-ID	VHA-a1-GFP	M1	0.413
8 6.72 VHA-a1-GFP sd7 LR1-4	RLP4-ID	VHA-a1-GFP	M1	0.502
8 6.72 VHA-a1-GFP sd7 LR1-5	RLP4-ID	VHA-a1-GFP	M1	0.431
8 6.72 VHA-a1-GFP sd6 LR1-1	RLP4-ID	VHA-a1-GFP	M1	0.436
8 6.72 VHA-a1-GFP sd6 LR1-2	RLP4-ID	VHA-a1-GFP	M1	0.32
8 6.72 VHA-a1-GFP sd6 LR1-3	RLP4-ID	VHA-a1-GFP	M1	0.548
8 6.72 VHA-a1-GFP sd6 LR1-4	RLP4-ID	VHA-a1-GFP	M1	0.438
8 6.72 VHA-a1-GFP sd6 LR1-5	RLP4-ID	VHA-a1-GFP	M1	0.35
8 6.72 VHA-a1-GFP sd6 LR1-6	RLP4-ID	VHA-a1-GFP	M1	0.515
2 ST-Y 6.72 sd8 LR1-2	RLP4-ID	ST-GFP	M1	0.245
2 ST-Y 6.72 sd8 LR1-3	RLP4-ID	ST-GFP	M1	0.427
2 ST-Y 6.72 sd7 LR1 -1	RLP4-ID	ST-GFP	M1	0.398
2 ST-Y 6.72 sd7 LR1 -2	RLP4-ID	ST-GFP	M1	0.556
2 ST-Y 6.72 sd7 LR1 -3	RLP4-ID	ST-GFP	M1	0.324
2 ST-Y 6.72 sd7 LR1 -4	RLP4-ID	ST-GFP	M1	0.246
2 ST-Y 6.72 sd7 LR1 -5	RLP4-ID	ST-GFP	M1	0.544
2 ST-Y 6.72 sd5 LR1 -1	RLP4-ID	ST-GFP	M1	0.444
2 ST-Y 6.72 sd5 LR1 -3	RLP4-ID	ST-GFP	M1	0.257
2 ST-Y 6.72 sd5 LR1 -4	RLP4-ID	ST-GFP	M1	0.171
2 ST-Y 6.72 sd5 LR1 -5	RLP4-ID	ST-GFP	M1	0.337
2 ST-Y 6.72 sd4 LR1-1	RLP4-ID	ST-GFP	M1	0.394
2 ST-Y 6.72 sd4 LR1-2	RLP4-ID	ST-GFP	M1	0.223
2 ST-Y 6.72 sd3 LR1-2	RLP4-ID	ST-GFP	M1	0.32
2 ST-Y 6.72 sd3 LR1-3	RLP4-ID	ST-GFP	M1	0.532
2 ST-Y 6.72 sd3 LR1-5	RLP4-ID	ST-GFP	M1	0.366
2 6.98 VHA-a1-GFP sd8 LR1-1	RLP4L1-ID	VHA-a1-GFP	M1	0.396
2 6.98 VHA-a1-GFP sd8 LR1-2	RLP4L1-ID	VHA-a1-GFP	M1	0.528
2 6.98 VHA-a1-GFP sd8 LR1-3	RLP4L1-ID	VHA-a1-GFP	M1	0.422
2 6.98 VHA-a1-GFP sd8 LR1-4	RLP4L1-ID	VHA-a1-GFP	M1	0.667
2 6.98 VHA-a1-GFP sd8 LR1-5	RLP4L1-ID	VHA-a1-GFP	M1	0.65
2 6.98 VHA-a1-GFP sd6 LR1-1	RLP4L1-ID	VHA-a1-GFP	M1	0.526
2 6.98 VHA-a1-GFP sd6 LR1-2	RLP4L1-ID	VHA-a1-GFP	M1	0.422
2 6.98 VHA-a1-GFP sd6 LR1-3	RLP4L1-ID	VHA-a1-GFP	M1	0.389
2 6.98 VHA-a1-GFP sd6 LR1-4	RLP4L1-ID	VHA-a1-GFP	M1	0.656
2 6.98 VHA-a1-GFP sd6 LR1-6	RLP4L1-ID	VHA-a1-GFP	M1	0.656
2 6.98 VHA-a1-GFP sd1 LR1-2	RLP4L1-ID	VHA-a1-GFP	M1	0.435
2 6.98 VHA-a1-GFP sd1 LR1-3	RLP4L1-ID	VHA-a1-GFP	M1	0.42
2 6.98 VHA-a1-GFP sd1 LR1-4	RLP4L1-ID	VHA-a1-GFP	M1	0.531
2 6.98 VHA-a1-GFP sd1 LR1-5	RLP4L1-ID	VHA-a1-GFP	M1	0.472
6 6.98 ST-Y sd4 LR1-1	RLP4L1-ID	ST-GFP	M1	0.471
6 6.98 ST-Y sd4 LR1-2	RLP4L1-ID	ST-GFP	M1	0.157
6 6.98 ST-Y sd4 LR1-3	RLP4L1-ID	ST-GFP	M1	0.174
6 6.98 ST-Y sd4 LR1-4	RLP4L1-ID	ST-GFP	M1	0.216
6 6.98 ST-Y sd4 LR1-5	RLP4L1-ID	ST-GFP	M1	0.465
6 6.98 ST-Y sd4 LR1-6	RLP4L1-ID	ST-GFP	M1	0.524
6 6.98 ST-Y sd3 LR1-1	RLP4L1-ID	ST-GFP	M1	0.266
6 6.98 ST-Y sd3 LR1-3	RLP4L1-ID	ST-GFP	M1	0.349
6 6.98 ST-Y sd3 LR1-5	RLP4L1-ID	ST-GFP	M1	0.475
6 6.98 ST-Y sd3 LR1-6	RLP4L1-ID	ST-GFP	M1	0.361
6 6.98 ST-Y sd2 LR1-1	RLP4L1-ID	ST-GFP	M1	0.154
6 6.98 ST-Y sd2 LR1-2	RLP4L1-ID	ST-GFP	M1	0.22
6 6.98 ST-Y sd2 LR1-3	RLP4L1-ID	ST-GFP	M1	0.11
6 6.98 ST-Y sd2 LR1-4	RLP4L1-ID	ST-GFP	M1	0.159
6 6.98 ST-Y sd2 LR1-5	RLP4L1-ID	ST-GFP	M1	0.159
6 6.98 ST-Y sd2 LR1-6	RLP4L1-ID	ST-GFP	M1	0.178
8 6.72 VHA-a1-GFP sd8 LR1-1	RLP4-ID	VHA-a1-GFP	M2	0.201
8 6.72 VHA-a1-GFP sd8 LR1-2	RLP4-ID	VHA-a1-GFP	M2	0.242
8 6.72 VHA-a1-GFP sd8 LR1-3	RLP4-ID	VHA-a1-GFP	M2	0.364
8 6.72 VHA-a1-GFP sd8 LR1-5	RLP4-ID	VHA-a1-GFP	M2	0.38
8 6.72 VHA-a1-GFP sd8 LR1-6	RLP4-ID	VHA-a1-GFP	M2	0.441
8 6.72 VHA-a1-GFP sd7 LR1-2	RLP4-ID	VHA-a1-GFP	M2	0.239
8 6.72 VHA-a1-GFP sd7 LR1-3	RLP4-ID	VHA-a1-GFP	M2	0.358
8 6.72 VHA-a1-GFP sd7 LR1-4	RLP4-ID	VHA-a1-GFP	M2	0.445
8 6.72 VHA-a1-GFP sd7 LR1-5	RLP4-ID	VHA-a1-GFP	M2	0.442
8 6.72 VHA-a1-GFP sd6 LR1-1	RLP4-ID	VHA-a1-GFP	M2	0.516
8 6.72 VHA-a1-GFP sd6 LR1-2	RLP4-ID	VHA-a1-GFP	M2	0.645
8 6.72 VHA-a1-GFP sd6 LR1-3	RLP4-ID	VHA-a1-GFP	M2	0.387
8 6.72 VHA-a1-GFP sd6 LR1-4	RLP4-ID	VHA-a1-GFP	M2	0.533
8 6.72 VHA-a1-GFP sd6 LR1-5	RLP4-ID	VHA-a1-GFP	M2	0.565
8 6.72 VHA-a1-GFP sd6 LR1-6	RLP4-ID	VHA-a1-GFP	M2	0.41
2 ST-Y 6.72 sd8 LR1-2	RLP4-ID	ST-GFP	M2	0.693
2 ST-Y 6.72 sd8 LR1-3	RLP4-ID	ST-GFP	M2	0.316
2 ST-Y 6.72 sd7 LR1 -1	RLP4-ID	ST-GFP	M2	0.483
2 ST-Y 6.72 sd7 LR1 -2	RLP4-ID	ST-GFP	M2	0.225
2 ST-Y 6.72 sd7 LR1 -3	RLP4-ID	ST-GFP	M2	0.356
2 ST-Y 6.72 sd7 LR1 -4	RLP4-ID	ST-GFP	M2	0.671
2 ST-Y 6.72 sd7 LR1 -5	RLP4-ID	ST-GFP	M2	0.423
2 ST-Y 6.72 sd5 LR1 -1	RLP4-ID	ST-GFP	M2	0.256
2 ST-Y 6.72 sd5 LR1 -3	RLP4-ID	ST-GFP	M2	0.5
2 ST-Y 6.72 sd5 LR1 -4	RLP4-ID	ST-GFP	M2	0.529
2 ST-Y 6.72 sd5 LR1 -5	RLP4-ID	ST-GFP	M2	0.406
2 ST-Y 6.72 sd4 LR1-1	RLP4-ID	ST-GFP	M2	0.185
2 ST-Y 6.72 sd4 LR1-2	RLP4-ID	ST-GFP	M2	0.616
2 ST-Y 6.72 sd3 LR1-2	RLP4-ID	ST-GFP	M2	0.354
2 ST-Y 6.72 sd3 LR1-3	RLP4-ID	ST-GFP	M2	0.293
2 ST-Y 6.72 sd3 LR1-5	RLP4-ID	ST-GFP	M2	0.48
2 6.98 VHA-a1-GFP sd8 LR1-1	RLP4L1-ID	VHA-a1-GFP	M2	0.369
2 6.98 VHA-a1-GFP sd8 LR1-2	RLP4L1-ID	VHA-a1-GFP	M2	0.563
2 6.98 VHA-a1-GFP sd8 LR1-3	RLP4L1-ID	VHA-a1-GFP	M2	0.644
2 6.98 VHA-a1-GFP sd8 LR1-4	RLP4L1-ID	VHA-a1-GFP	M2	0.446
2 6.98 VHA-a1-GFP sd8 LR1-5	RLP4L1-ID	VHA-a1-GFP	M2	0.423
2 6.98 VHA-a1-GFP sd6 LR1-1	RLP4L1-ID	VHA-a1-GFP	M2	0.657
2 6.98 VHA-a1-GFP sd6 LR1-2	RLP4L1-ID	VHA-a1-GFP	M2	0.619
2 6.98 VHA-a1-GFP sd6 LR1-3	RLP4L1-ID	VHA-a1-GFP	M2	0.545
2 6.98 VHA-a1-GFP sd6 LR1-4	RLP4L1-ID	VHA-a1-GFP	M2	0.367
2 6.98 VHA-a1-GFP sd6 LR1-6	RLP4L1-ID	VHA-a1-GFP	M2	0.304
2 6.98 VHA-a1-GFP sd1 LR1-2	RLP4L1-ID	VHA-a1-GFP	M2	0.402
2 6.98 VHA-a1-GFP sd1 LR1-3	RLP4L1-ID	VHA-a1-GFP	M2	0.373
2 6.98 VHA-a1-GFP sd1 LR1-4	RLP4L1-ID	VHA-a1-GFP	M2	0.358
2 6.98 VHA-a1-GFP sd1 LR1-5	RLP4L1-ID	VHA-a1-GFP	M2	0.521
6 6.98 ST-Y sd4 LR1-1	RLP4L1-ID	ST-GFP	M2	0.248
6 6.98 ST-Y sd4 LR1-2	RLP4L1-ID	ST-GFP	M2	0.189
6 6.98 ST-Y sd4 LR1-3	RLP4L1-ID	ST-GFP	M2	0.194
6 6.98 ST-Y sd4 LR1-4	RLP4L1-ID	ST-GFP	M2	0.404
6 6.98 ST-Y sd4 LR1-5	RLP4L1-ID	ST-GFP	M2	0.294
6 6.98 ST-Y sd4 LR1-6	RLP4L1-ID	ST-GFP	M2	0.208
6 6.98 ST-Y sd3 LR1-1	RLP4L1-ID	ST-GFP	M2	0.29
6 6.98 ST-Y sd3 LR1-3	RLP4L1-ID	ST-GFP	M2	0.309
6 6.98 ST-Y sd3 LR1-5	RLP4L1-ID	ST-GFP	M2	0.441
6 6.98 ST-Y sd3 LR1-6	RLP4L1-ID	ST-GFP	M2	0.207
6 6.98 ST-Y sd2 LR1-1	RLP4L1-ID	ST-GFP	M2	0.114
6 6.98 ST-Y sd2 LR1-2	RLP4L1-ID	ST-GFP	M2	0.23
6 6.98 ST-Y sd2 LR1-3	RLP4L1-ID	ST-GFP	M2	0.388
6 6.98 ST-Y sd2 LR1-4	RLP4L1-ID	ST-GFP	M2	0.427
6 6.98 ST-Y sd2 LR1-5	RLP4L1-ID	ST-GFP	M2	0.406
6 6.98 ST-Y sd2 LR1-6	RLP4L1-ID	ST-GFP	M2	0.573
