# Supplementary material for: A self-regulatory cell-wall-sensing module at cell edges controls plant growth
Source: Nat Plants. 2024 Mar 7;10(3):483–93. doi: 10.1038/s41477-024-01629-8 (PMC10954545; doi:10.1038/s41477-024-01629-8)
Supplement: Supplementary file 5 — Statistical source data. [file 41477_2024_1629_MOESM5_ESM.xlsx]

## Sheet: Fig3C
treatment	marker	ID	M1	M2
IXB	VHA-a1	VHA-a1-GFP p4-RLP4-RFP sd2 LR1 72hrs 2.5nM IXB-1	0.26	0.694
IXB	VHA-a1	VHA-a1-GFP p4-RLP4-RFP sd2 LR1 72hrs 2.5nM IXB-2	0.239	0.724
IXB	VHA-a1	VHA-a1-GFP p4-RLP4-RFP sd2 LR1 72hrs 2.5nM IXB-3	0.355	0.51
IXB	VHA-a1	VHA-a1-GFP p4-RLP4-RFP sd2 LR1 72hrs 2.5nM IXB-4	0.289	0.544
IXB	VHA-a1	VHA-a1-GFP p4-RLP4-RFP sd2 LR1 72hrs 2.5nM IXB-5	0.3	0.314
IXB	VHA-a1	VHA-a1-GFP p4-RLP4-RFP sd2 LR1 72hrs 2.5nM IXB-6	0.187	0.308
IXB	VHA-a1	VHA-a1-GFP p4-RLP4-RFP sd2 LR1 72hrs 2.5nM IXB-7	0.156	0.529
IXB	VHA-a1	VHA-a1-GFP p4-RLP4-RFP sd1 LR1 72hrs 2.5nM IXB-1	0.36	0.372
IXB	VHA-a1	VHA-a1-GFP p4-RLP4-RFP sd1 LR1 72hrs 2.5nM IXB-2	0.403	0.481
IXB	VHA-a1	VHA-a1-GFP p4-RLP4-RFP sd1 LR1 72hrs 2.5nM IXB-3	0.438	0.473
IXB	VHA-a1	VHA-a1-GFP p4-RLP4-RFP sd1 LR1 72hrs 2.5nM IXB-4	0.388	0.393
IXB	VHA-a1	VHA-a1-GFP p4-RLP4-RFP sd1 LR1 72hrs 2.5nM IXB-5	0.455	0.474
IXB	VHA-a1	VHA-a1-GFP p4-RLP4-RFP sd1 LR1 72hrs 2.5nM IXB-6	0.352	0.445
IXB	VHA-a1	VHA-a1-GFP p4-RLP4-RFP sd1 LR1 72hrs 2.5nM IXB-7	0.283	0.495
IXB	VHA-a1	VHA-a1-GFP p4-RLP4-RFP sd1 LR1 72hrs 2.5nM IXB-8	0.253	0.425
DMSO	VHA-a1	VHA-a1-GFP p4-RLP4-RFP sd2 LR1 72hrs DMSO-1	0.229	0.301
DMSO	VHA-a1	VHA-a1-GFP p4-RLP4-RFP sd2 LR1 72hrs DMSO-2	0.254	0.258
DMSO	VHA-a1	VHA-a1-GFP p4-RLP4-RFP sd2 LR1 72hrs DMSO-3	0.27	0.272
DMSO	VHA-a1	VHA-a1-GFP p4-RLP4-RFP sd2 LR1 72hrs DMSO-4	0.194	0.213
DMSO	VHA-a1	VHA-a1-GFP p4-RLP4-RFP sd2 LR1 72hrs DMSO-5	0.252	0.341
DMSO	VHA-a1	VHA-a1-GFP p4-RLP4-RFP sd2 LR1 72hrs DMSO-6	0.241	0.274
DMSO	VHA-a1	VHA-a1-GFP p4-RLP4-RFP sd2 LR1 72hrs DMSO-7	0.152	0.284
DMSO	VHA-a1	VHA-a1-GFP p4-RLP4-RFP sd2 LR1 72hrs DMSO-8	0.198	0.276
DMSO	VHA-a1	VHA-a1-GFP p4-RLP4-RFP sd1 LR1 72hrs DMSO-1	0.147	0.177
DMSO	VHA-a1	VHA-a1-GFP p4-RLP4-RFP sd1 LR1 72hrs DMSO-2	0.11	0.3
DMSO	VHA-a1	VHA-a1-GFP p4-RLP4-RFP sd1 LR1 72hrs DMSO-3	0.073	0.265
DMSO	VHA-a1	VHA-a1-GFP p4-RLP4-RFP sd1 LR1 72hrs DMSO-4	0.163	0.326
DMSO	VHA-a1	VHA-a1-GFP p4-RLP4-RFP sd1 LR1 72hrs DMSO-5	0.147	0.293
DMSO	VHA-a1	VHA-a1-GFP p4-RLP4-RFP sd1 LR1 72hrs DMSO-6	0.11	0.174
DMSO	RAB-A5c	Y-A5c UB-RLP4-RFP sd3 LR1 72hr DMSO-1	0.373	0.514
DMSO	RAB-A5c	Y-A5c UB-RLP4-RFP sd3 LR1 72hr DMSO-2	0.304	0.481
DMSO	RAB-A5c	Y-A5c UB-RLP4-RFP sd3 LR1 72hr DMSO-3	0.18	0.533
DMSO	RAB-A5c	Y-A5c UB-RLP4-RFP sd3 LR1 72hr DMSO-4	0.292	0.397
DMSO	RAB-A5c	Y-A5c UB-RLP4-RFP sd3 LR1 72hr DMSO-5	0.219	0.339
DMSO	RAB-A5c	Y-A5c UB-RLP4-RFP sd3 LR1 72hr DMSO-6	0.181	0.515
DMSO	RAB-A5c	Y-A5c UB-RLP4-RFP sd2 LR1 72hr DMSO-1	0.291	0.573
DMSO	RAB-A5c	Y-A5c UB-RLP4-RFP sd2 LR1 72hr DMSO-2	0.302	0.416
DMSO	RAB-A5c	Y-A5c UB-RLP4-RFP sd2 LR1 72hr DMSO-3	0.377	0.431
DMSO	RAB-A5c	Y-A5c UB-RLP4-RFP sd2 LR1 72hr DMSO-4	0.25	0.622
DMSO	RAB-A5c	Y-A5c UB-RLP4-RFP sd2 LR1 72hr DMSO-5	0.223	0.751
DMSO	RAB-A5c	Y-A5c UB-RLP4-RFP sd2 LR1 72hr DMSO-6	0.405	0.573
DMSO	RAB-A5c	Y-A5c UB-RLP4-RFP sd2 LR1 72hr DMSO-7	0.322	0.444
DMSO	RAB-A5c	Y-A5c UB-RLP4-RFP sd2 LR1 72hr DMSO-8	0.251	0.429
IXB	RAB-A5c	Y-A5c UB-RLP4-RFP sd1 LR1 72hr 2.5nM IXB-1	0.203	0.249
IXB	RAB-A5c	Y-A5c UB-RLP4-RFP sd1 LR1 72hr 2.5nM IXB-2	0.146	0.599
IXB	RAB-A5c	Y-A5c UB-RLP4-RFP sd1 LR1 72hr 2.5nM IXB-3	0.15	0.195
IXB	RAB-A5c	Y-A5c UB-RLP4-RFP sd1 LR1 72hr 2.5nM IXB-4	0.104	0.375
IXB	RAB-A5c	Y-A5c UB-RLP4-RFP sd1 LR1 72hr 2.5nM IXB-5	0.234	0.346
IXB	RAB-A5c	Y-A5c UB-RLP4-RFP sd1 LR1 72hr 2.5nM IXB-6	0.325	0.326
IXB	RAB-A5c	Y-A5c UB-RLP4-RFP sd1 LR1 72hr 2.5nM IXB-7	0.241	0.309
IXB	RAB-A5c	Y-A5c UB-RLP4-RFP sd1 LR1 72hr 2.5nM IXB-8	0.195	0.245
IXB	RAB-A5c	Y-A5c UB-RLP4-RFP sd2 LR1 72hr 2.5nM IXB-1	0.196	0.241
IXB	RAB-A5c	Y-A5c UB-RLP4-RFP sd2 LR1 72hr 2.5nM IXB-2	0.108	0.385
IXB	RAB-A5c	Y-A5c UB-RLP4-RFP sd2 LR1 72hr 2.5nM IXB-3	0.201	0.289
IXB	RAB-A5c	Y-A5c UB-RLP4-RFP sd2 LR1 72hr 2.5nM IXB-4	0.201	0.3
IXB	RAB-A5c	Y-A5c UB-RLP4-RFP sd2 LR1 72hr 2.5nM IXB-5	0.059	0.275
IXB	RAB-A5c	Y-A5c UB-RLP4-RFP sd2 LR1 72hr 2.5nM IXB-6	0.323	0.33
IXB	RAB-A5c	Y-A5c UB-RLP4-RFP sd2 LR1 72hr 2.5nM IXB-7	0.177	0.203
IXB	RAB-A5c	Y-A5c UB-RLP4-RFP sd2 LR1 72hr 2.5nM IXB-8	0.184	0.318
DMSO	131Y	131Y UB-RLP4-RFP sd2 LR1 72hr DMSO-1	0.501	0.113
DMSO	131Y	131Y UB-RLP4-RFP sd2 LR1 72hr DMSO-2	0.342	0.076
DMSO	131Y	131Y UB-RLP4-RFP sd2 LR1 72hr DMSO-3	0.42	0.099
DMSO	131Y	131Y UB-RLP4-RFP sd2 LR1 72hr DMSO-4	0.28	0.139
DMSO	131Y	131Y UB-RLP4-RFP sd2 LR1 72hr DMSO-5	0.439	0.097
DMSO	131Y	131Y UB-RLP4-RFP sd2 LR1 72hr DMSO-6	0.369	0.16
DMSO	131Y	131Y UB-RLP4-RFP sd2 LR1 72hr DMSO-7	0.253	0.115
DMSO	131Y	131Y UB-RLP4-RFP sd1 LR1 72hr DMSO-1	0.26	0.11
DMSO	131Y	131Y UB-RLP4-RFP sd1 LR1 72hr DMSO-2	0.35	0.098
DMSO	131Y	131Y UB-RLP4-RFP sd1 LR1 72hr DMSO-3	0.247	0.086
DMSO	131Y	131Y UB-RLP4-RFP sd1 LR1 72hr DMSO-4	0.503	0.062
DMSO	131Y	131Y UB-RLP4-RFP sd1 LR1 72hr DMSO-5	0.6	0.06
DMSO	131Y	131Y UB-RLP4-RFP sd1 LR1 72hr DMSO-6	0.403	0.157
DMSO	131Y	131Y UB-RLP4-RFP sd1 LR1 72hr DMSO-7	0.301	0.045
DMSO	131Y	131Y UB-RLP4-RFP sd1 LR1 72hr DMSO-8	0.314	0.079
DMSO	131Y	131Y UB-RLP4-RFP sd1 LR1 72hr DMSO-9	0.341	0.076
DMSO	131Y	131Y UB-RLP4-RFP sd1 LR1 72hr DMSO-10	0.408	0.058
IXB	131Y	131Y UB-RLP4-RFP sd3 LR1 72hr IXB-1	0.044	0.01
IXB	131Y	131Y UB-RLP4-RFP sd3 LR1 72hr IXB-2	0.126	0.037
IXB	131Y	131Y UB-RLP4-RFP sd3 LR1 72hr IXB-3	0.075	0.034
IXB	131Y	131Y UB-RLP4-RFP sd3 LR1 72hr IXB-4	0.112	0.098
IXB	131Y	131Y UB-RLP4-RFP sd3 LR1 72hr IXB-5	0.143	0.028
IXB	131Y	131Y UB-RLP4-RFP sd3 LR1 72hr IXB-6	0.122	0.042
IXB	131Y	131Y UB-RLP4-RFP sd3 LR1 72hr IXB-7	0.044	0.014
IXB	131Y	131Y UB-RLP4-RFP sd3 LR1 72hr IXB-8	0.144	0.041
IXB	131Y	131Y UB-RLP4-RFP sd3 LR1 72hr IXB-9	0.046	0.009
IXB	131Y	131Y UB-RLP4-RFP sd2 LR1 72hr IXB-1	0.014	0.001
IXB	131Y	131Y UB-RLP4-RFP sd2 LR1 72hr IXB-2	0.026	0.006
IXB	131Y	131Y UB-RLP4-RFP sd2 LR1 72hr IXB-3	0.146	0.076
IXB	131Y	131Y UB-RLP4-RFP sd2 LR1 72hr IXB-4	0.058	0.016
IXB	131Y	131Y UB-RLP4-RFP sd1 LR1 72hr IXB-2	0.06	0.039
IXB	131Y	131Y UB-RLP4-RFP sd1 LR1 72hr IXB-3	0.093	0.08
IXB	131Y	131Y UB-RLP4-RFP sd1 LR1 72hr IXB-4	0.065	0.036
IXB	131Y	131Y UB-RLP4-RFP sd1 LR1 72hr IXB-5	0.067	0.099

## Sheet: Fig3G
ID	time	protein	wallID	0-1 um	1-2 um	2-3 um	3-4 um	4-5 um	5-6 um	6-7 um	7-8 um
SD1_LR1_CF1_1	before	131Y	1	94.2219	97.3559	98.1108	120.412	114.687	114.009	82.0121	87.0037
SD1_LR1_CF1_1	before	RLP4	1	59.4206	48.7056	38.1292	21.8087	33.3113	28.4919	18.4762	24.9819
SD1_LR1_CF1_1	before	131Y	2	100.427	101.425	118.243	107.829	122.68	116.679	88.6966	90.6337
SD1_LR1_CF1_1	before	RLP4	2	55.9465	33.0531	20.4609	35.6218	21.0662	18.7774	11.7313	14.2142
SD1_LR1_CF1_1	before	131Y	3	74.5738	97.2245	79.0861	97.1598	75.4926	70.4945	67.4029	71.9028
SD1_LR1_CF1_1	before	RLP4	3	57.4773	65.138	38.6212	27.2274	28.9083	25.5221	18.6969	11.3079
SD1_LR1_CF1_1	before	131Y	4	71.4385	90.9303	99.1673	98.3647	104.262	93.0432	69.6252	76.0932
SD1_LR1_CF1_1	before	RLP4	4	35.0422	31.9931	37.5998	31.4732	40.8302	21.9175	21.8165	23.7951
SD1_LR1_CF1_1	before	131Y	5	76.1734	86.6155	65.4033	66.8355	66.6324	65.7608	74.6886	77.7333
SD1_LR1_CF1_1	before	RLP4	5	54.8182	56.4666	29.2272	16.465	15.5561	28.9194	25.7888	15.8804
SD1_LR1_CF1_1	after	131Y	1	18.6588	29.4685	17.1656	11.591	16.3403	23.2646	14.498	11.5054
SD1_LR1_CF1_1	after	RLP4	1	17.3651	11.409	10.9836	7.50769	11.411	8.19631	7.64967	8.15521
SD1_LR1_CF1_1	after	131Y	2	54.5304	63.2928	75.7711	69.8671	67.7449	60.5142	56.5647	65.4276
SD1_LR1_CF1_1	after	RLP4	2	23.3815	22.9398	39.0176	25.9675	21.9522	15.7413	8.01553	14.3217
SD1_LR1_CF1_1	after	131Y	3	66.3894	64.4818	75.1811	64.4732	56.7446	64.4317	73.7338	73.2885
SD1_LR1_CF1_1	after	RLP4	3	35.214	31.2092	38.7344	31.4318	21.9577	23.1016	11.6316	18.2524
SD1_LR1_CF1_1	after	131Y	4	65.9603	82.6194	81.1363	73.9342	71.2647	63.2642	63.0937	68.6493
SD1_LR1_CF1_1	after	RLP4	4	28.8076	58.7816	33.2943	29.1924	24.0197	21.6871	21.5563	17.0973
SD1_LR1_CF1_1	after	131Y	5	65.1746	78.4262	71.5022	88.3204	80.162	54.3939	61.4851	67.946
SD1_LR1_CF1_1	after	RLP4	5	34.3768	33.4786	31.9652	28.9519	17.0505	15.2046	23.2562	8.70916
SD1_LR1_CF1_1	ratio	131Y	1	0.19803	0.302688	0.174961	0.0962611	0.142477	0.204059	0.176778	0.132241
SD1_LR1_CF1_1	ratio	RLP4	1	0.29224	0.234245	0.288063	0.344253	0.342555	0.287671	0.414029	0.326445
SD1_LR1_CF1_1	ratio	131Y	2	0.542986	0.624035	0.640809	0.647945	0.552208	0.518637	0.637733	0.72189
SD1_LR1_CF1_1	ratio	RLP4	2	0.417927	0.694028	1.90694	0.728978	1.04206	0.83831	0.68326	1.00756
SD1_LR1_CF1_1	ratio	131Y	3	0.890251	0.663226	0.950623	0.66358	0.751659	0.913996	1.09393	1.01927
SD1_LR1_CF1_1	ratio	RLP4	3	0.612659	0.479124	1.00293	1.15442	0.759564	0.90516	0.622111	1.61413
SD1_LR1_CF1_1	ratio	131Y	4	0.923315	0.908601	0.818176	0.751633	0.683513	0.679944	0.906191	0.902175
SD1_LR1_CF1_1	ratio	RLP4	4	0.822085	1.83732	0.885492	0.927533	0.588283	0.989488	0.988071	0.718523
SD1_LR1_CF1_1	ratio	131Y	5	0.855609	0.905452	1.09325	1.32146	1.20305	0.827149	0.823219	0.874091
SD1_LR1_CF1_1	ratio	RLP4	5	0.627106	0.592893	1.09368	1.7584	1.09607	0.525758	0.901796	0.548421
SD1_LR1_CF1_2	before	131Y	1	101.067	121.751	111.214	114.874	98.4451	84.4262	99.7129	119.408
SD1_LR1_CF1_2	before	RLP4	1	70.4558	70.7078	51.7255	30.6421	34.1641	21.7241	12.7618	8.81316
SD1_LR1_CF1_2	before	131Y	2	104.492	110.852	97.3255	127.887	99.6184	103.795	87.0182	93.4649
SD1_LR1_CF1_2	before	RLP4	2	54.6667	41.883	33.749	29.3967	26.6979	17.8273	17.7924	18.8573
SD1_LR1_CF1_2	before	131Y	3	87.4131	106.52	122.006	122.41	99.3265	85.3263	83.0793	89.3043
SD1_LR1_CF1_2	before	RLP4	3	67.204	68.7966	34.8083	55.8927	43.5973	35.6303	18.3843	14.9706
SD1_LR1_CF1_2	before	131Y	4	90.2141	90.8855	103.769	94.0175	67.6291	73.5797	80.9652	76.9588
SD1_LR1_CF1_2	before	RLP4	4	40.44	39.6514	31.2692	37.5323	32.6723	23.4861	28.5514	30.0239
SD1_LR1_CF1_2	before	131Y	5	81.7297	92.157	93.5802	79.9076	81.7112	105.247	93.3715	85.8613
SD1_LR1_CF1_2	before	RLP4	5	70.6556	56.1003	61.4861	41.8242	33.3331	26.1255	18.858	17.978
SD1_LR1_CF1_2	after	131Y	1	51.2414	66.271	59.0661	61.2243	84.1451	90.3125	96.4296	96.4219
SD1_LR1_CF1_2	after	RLP4	1	11.1755	20.221	21.5562	14.1047	18.324	20.6783	11.8197	16.607
SD1_LR1_CF1_2	after	131Y	2	64.9825	64.7476	80.1627	92.2678	84.2402	90.2832	83.9321	79.1975
SD1_LR1_CF1_2	after	RLP4	2	29.8916	34.9882	39.2451	34.7619	17.6287	22.6956	23.0989	26.2843
SD1_LR1_CF1_2	after	131Y	3	74.3589	85.759	92.66	92.8233	83.7152	82.3524	87.1877	92.8704
SD1_LR1_CF1_2	after	RLP4	3	50.7931	50.5975	51.0257	50.3674	32.834	17.7204	19.8204	8.20577
SD1_LR1_CF1_2	after	131Y	4	81.8068	77.8691	65.7905	62.7977	72.515	69.4147	62.8973	58.9785
SD1_LR1_CF1_2	after	RLP4	4	33.0536	30.1031	25.2159	14.8041	10.3586	11.7541	10.3264	15.2746
SD1_LR1_CF1_2	after	131Y	5	75.8575	76.6641	86.1547	82.6875	80.2401	64.2065	58.5673	65.8619
SD1_LR1_CF1_2	after	RLP4	5	45.9362	49.6729	32.7608	36.3575	30.2131	32.995	28.8867	29.6091
SD1_LR1_CF1_2	ratio	131Y	1	0.507004	0.544318	0.531103	0.53297	0.854741	1.06972	0.967073	0.807502
SD1_LR1_CF1_2	ratio	RLP4	1	0.158618	0.285979	0.416741	0.460304	0.536353	0.951859	0.926174	1.88434
SD1_LR1_CF1_2	ratio	131Y	2	0.62189	0.584093	0.823656	0.721481	0.845629	0.869819	0.964535	0.84735
SD1_LR1_CF1_2	ratio	RLP4	2	0.546797	0.835379	1.16285	1.18251	0.660302	1.27308	1.29824	1.39385
SD1_LR1_CF1_2	ratio	131Y	3	0.85066	0.805097	0.75947	0.758296	0.842829	0.965147	1.04945	1.03993
SD1_LR1_CF1_2	ratio	RLP4	3	0.755805	0.735465	1.4659	0.901145	0.75312	0.497341	1.07812	0.548125
SD1_LR1_CF1_2	ratio	131Y	4	0.906807	0.856783	0.634008	0.667936	1.07225	0.943395	0.776844	0.766365
SD1_LR1_CF1_2	ratio	RLP4	4	0.81735	0.759194	0.806414	0.394437	0.317046	0.500472	0.361676	0.508747
SD1_LR1_CF1_2	ratio	131Y	5	0.928151	0.831886	0.92065	1.03479	0.981996	0.610055	0.62725	0.767073
SD1_LR1_CF1_2	ratio	RLP4	5	0.650142	0.885429	0.532817	0.869293	0.9064	1.26294	1.5318	1.64696
SD3_LR1_CF1_1	before	131Y	1	54.8576	123.814	150.972	122.601	142.757	125.956	117.466	135.171
SD3_LR1_CF1_1	before	RLP4	1	165.384	154.549	103.71	83.831	49.854	29.4866	31.892	31.4213
SD3_LR1_CF1_1	before	131Y	2	91.5376	120.089	127.243	125.871	133.257	125.947	112.481	106.564
SD3_LR1_CF1_1	before	RLP4	2	52.1302	58.754	50.9272	33.8305	21.0202	26.2641	38.0447	34.2701
SD3_LR1_CF1_1	before	131Y	3	87.7965	116.479	140.912	149.196	137.585	116.574	128.131	138.951
SD3_LR1_CF1_1	before	RLP4	3	86.8973	71.2319	28.986	14.5747	12.5922	24.8933	25.4993	28.6342
SD3_LR1_CF1_1	before	131Y	4	80.641	127.187	148.101	164.368	151.258	150.649	142.29	133.98
SD3_LR1_CF1_1	before	RLP4	4	62.2769	59.0366	57.5112	55.3863	40.3189	32.7082	39.3573	29.6881
SD3_LR1_CF1_1	before	131Y	5	86.7312	74.1187	85.7286	89.3219	84.9138	82.0034	81.9115	86.3634
SD3_LR1_CF1_1	before	RLP4	5	97.7713	111.644	89.4308	78.8047	77.2878	68.1663	99.4135	91.6161
SD3_LR1_CF1_1	before	131Y	6	86.3134	132.589	134.012	124.026	115.503	99.6449	95.2963	122.768
SD3_LR1_CF1_1	before	RLP4	6	39.0072	69.5691	52.0659	48.1463	34.4386	23.6964	19.9747	22.0893
SD3_LR1_CF1_1	after	131Y	1	40.6199	53.8523	49.2595	54.3357	69.9805	83.3265	73.4853	57.0996
SD3_LR1_CF1_1	after	RLP4	1	30.0257	33.2933	25.2544	22.4166	17.3825	18.169	14.6303	10.0939
SD3_LR1_CF1_1	after	131Y	2	82.3765	57.9794	65.6016	58.7548	68.5316	81.2081	77.1709	88.5386
SD3_LR1_CF1_1	after	RLP4	2	22.0554	32.2285	49.2444	39.1222	26.1062	15.4808	16.5688	20.0092
SD3_LR1_CF1_1	after	131Y	3	58.0711	61.9543	55.6239	76.569	72.7787	79.8269	92.0129	90.9694
SD3_LR1_CF1_1	after	RLP4	3	31.1322	23.7658	29.1255	23.6561	34.2694	27.3021	20.4305	25.8439
SD3_LR1_CF1_1	after	131Y	4	55.9839	93.3912	65.2183	102.356	97.3136	82.4071	95.9767	110.669
SD3_LR1_CF1_1	after	RLP4	4	64.1866	57.1226	31.9662	38.5209	22.1285	17.456	16.357	10.7275
SD3_LR1_CF1_1	after	131Y	5	54.209	88.2274	100.558	113.697	102.842	80.7846	58.7674	51.4418
SD3_LR1_CF1_1	after	RLP4	5	54.3195	70.7463	52.9113	51.8139	45.055	49.7323	32.818	42.3482
SD3_LR1_CF1_1	after	131Y	6	79.6822	101.114	94.8479	81.4582	73.3519	96.1274	96.493	100.183
SD3_LR1_CF1_1	after	RLP4	6	45.6907	42.7358	20.5193	22.031	21.6937	26.0115	12.6449	11.5117
SD3_LR1_CF1_1	ratio	131Y	1	0.740461	0.434945	0.326283	0.443191	0.490208	0.661552	0.62559	0.422426
SD3_LR1_CF1_1	ratio	RLP4	1	0.181552	0.215422	0.243509	0.267403	0.348668	0.616177	0.458745	0.321244
SD3_LR1_CF1_1	ratio	131Y	2	0.89992	0.482801	0.51556	0.466786	0.514281	0.644782	0.686081	0.830847
SD3_LR1_CF1_1	ratio	RLP4	2	0.423083	0.548532	0.966958	1.15642	1.24196	0.589427	0.43551	0.583868
SD3_LR1_CF1_1	ratio	131Y	3	0.661429	0.531892	0.394743	0.513212	0.528973	0.684776	0.718115	0.654685
SD3_LR1_CF1_1	ratio	RLP4	3	0.358264	0.333639	1.00481	1.62309	2.72148	1.09676	0.801217	0.902552
SD3_LR1_CF1_1	ratio	131Y	4	0.694236	0.734284	0.440362	0.622723	0.643361	0.547012	0.674516	0.826006
SD3_LR1_CF1_1	ratio	RLP4	4	1.03066	0.967579	0.555826	0.695495	0.548837	0.533689	0.415601	0.361339
SD3_LR1_CF1_1	ratio	131Y	5	0.625024	1.19035	1.17298	1.27289	1.21113	0.985137	0.71745	0.595643
SD3_LR1_CF1_1	ratio	RLP4	5	0.555577	0.633676	0.591646	0.657497	0.582951	0.729573	0.330116	0.462235
SD3_LR1_CF1_1	ratio	131Y	6	0.923174	0.762613	0.707757	0.656782	0.635063	0.9647	1.01256	0.816031
SD3_LR1_CF1_1	ratio	RLP4	6	1.17134	0.614292	0.394102	0.457584	0.629924	1.0977	0.633046	0.521143
SD4_LR1_CF1_1	before	131Y	1	81.5904	106.001	121.129	113.547	126.13	108.785	107.113	121.993
SD4_LR1_CF1_1	before	RLP4	1	111.529	58.7674	54.2904	53.0513	46.4117	56.7253	43.4416	31.1597
SD4_LR1_CF1_1	before	131Y	2	70.819	104.938	125.073	114.425	87.3254	134.558	101.828	98.3161
SD4_LR1_CF1_1	before	RLP4	2	127.482	113.842	92.7982	48.0153	35.3889	39.6891	26.5114	20.4433
SD4_LR1_CF1_1	before	131Y	3	100.636	133.798	133.653	93.4966	95.7869	108.58	132.382	104.718
SD4_LR1_CF1_1	before	RLP4	3	98.5709	98.724	61.5921	26.9113	25.3399	31.6676	33.9101	21.4944
SD4_LR1_CF1_1	before	131Y	4	94.281	123.56	118.65	99.1068	89.0222	101.696	100.706	98.826
SD4_LR1_CF1_1	before	RLP4	4	119.258	61.2819	40.7509	38.2259	43.3793	27.5191	31.2146	32.3819
SD4_LR1_CF1_1	before	131Y	5	113.137	118.766	132.549	126.39	140.652	125.444	115.315	94.5061
SD4_LR1_CF1_1	before	RLP4	5	125.916	105.726	68.8305	46.2634	45.1939	37.0628	17.344	21.2063
SD4_LR1_CF1_1	before	131Y	6	118.852	110.321	138.922	105.192	91.1357	69.5059	68.4697	71.2214
SD4_LR1_CF1_1	before	RLP4	6	80.1113	63.8318	43.4377	30.6774	33.8069	19.654	12.6689	13.2835
SD4_LR1_CF1_1	after	131Y	1	59.1658	55.634	42.0425	60.6841	39.3902	35.0947	46.6744	53.8974
SD4_LR1_CF1_1	after	RLP4	1	28.1333	16.2411	11.4453	6.87577	9.32049	20.1513	18.2479	15.0677
SD4_LR1_CF1_1	after	131Y	2	42.5313	62.5038	79.6158	85.9491	78.6058	66.7146	69.0592	81.0752
SD4_LR1_CF1_1	after	RLP4	2	19.1666	16.7798	19.1688	24.2789	12.7808	24.4972	21.4968	14.0262
SD4_LR1_CF1_1	after	131Y	3	70.7926	80.6948	67.203	66.503	76.5149	88.1136	83.8133	71.7843
SD4_LR1_CF1_1	after	RLP4	3	16.7464	23.1173	16.226	16.6933	13.3779	29.2672	12.4478	13.4598
SD4_LR1_CF1_1	after	131Y	4	69.0232	79.1001	85.1782	88.6502	79.7285	84.2442	94.2539	95.8215
SD4_LR1_CF1_1	after	RLP4	4	22.0951	24.18	23.5321	13.9163	8.04511	9.6995	12.0925	23.8821
SD4_LR1_CF1_1	after	131Y	5	75.0097	74.068	78.0393	75.8742	75.971	72.2243	64.1646	74.2844
SD4_LR1_CF1_1	after	RLP4	5	19.5156	24.8832	53.3647	58.3391	32.5821	9.94929	17.1113	11.9403
SD4_LR1_CF1_1	after	131Y	6	72.6794	69.6419	56.2566	32.5772	37.1933	44.6127	43.7097	35.5007
SD4_LR1_CF1_1	after	RLP4	6	51.1165	21.0998	18.0692	11.4513	12.7273	6.9307	15.2686	10.4159
SD4_LR1_CF1_1	ratio	131Y	1	0.725156	0.524842	0.347088	0.534439	0.312299	0.322605	0.435747	0.441806
SD4_LR1_CF1_1	ratio	RLP4	1	0.252252	0.276362	0.210816	0.129606	0.200822	0.355245	0.420055	0.483563
SD4_LR1_CF1_1	ratio	131Y	2	0.600564	0.595629	0.636555	0.751141	0.900147	0.495807	0.678195	0.824638
SD4_LR1_CF1_1	ratio	RLP4	2	0.150347	0.147395	0.206565	0.505649	0.361154	0.617227	0.81085	0.686101
SD4_LR1_CF1_1	ratio	131Y	3	0.703452	0.603108	0.502817	0.711288	0.798803	0.811511	0.633117	0.6855
SD4_LR1_CF1_1	ratio	RLP4	3	0.169892	0.23416	0.263443	0.62031	0.527938	0.924201	0.367082	0.626197
SD4_LR1_CF1_1	ratio	131Y	4	0.7321	0.640177	0.717894	0.894492	0.895602	0.828394	0.935929	0.969597
SD4_LR1_CF1_1	ratio	RLP4	4	0.185271	0.39457	0.577462	0.364054	0.18546	0.352464	0.3874	0.737515
SD4_LR1_CF1_1	ratio	131Y	5	0.662997	0.623646	0.588757	0.600319	0.540133	0.575748	0.556431	0.786027
SD4_LR1_CF1_1	ratio	RLP4	5	0.154989	0.235357	0.775306	1.26102	0.72094	0.268444	0.986586	0.563055
SD4_LR1_CF1_1	ratio	131Y	6	0.611512	0.631265	0.404953	0.309693	0.408108	0.641855	0.63838	0.498455
SD4_LR1_CF1_1	ratio	RLP4	6	0.638068	0.330554	0.415979	0.373281	0.37647	0.352635	1.2052	0.784126
SD4_LR1_CF2_1	before	131Y	1	44.8731	109.884	128.303	95.0373	103.091	111.359	95.0224	109.286
SD4_LR1_CF2_1	before	RLP4	1	69.5802	63.2663	49.0337	55.4646	30.6211	32.4167	22.8395	18.0922
SD4_LR1_CF2_1	before	131Y	2	100.501	152.613	151.531	149.937	112.656	119.666	135.341	138.759
SD4_LR1_CF2_1	before	RLP4	2	104.08	99.5335	87.972	60.4371	43.4886	31.181	31.3754	28.5434
SD4_LR1_CF2_1	before	131Y	3	97.8891	98.4037	95.4156	94.9748	110.486	102.902	86.456	95.8443
SD4_LR1_CF2_1	before	RLP4	3	61.9108	61.1516	53.2366	35.6161	31.2106	27.984	18.1834	22.954
SD4_LR1_CF2_1	before	131Y	4	68.8438	100.076	106.182	98.9213	121.498	105.421	112.07	91.2284
SD4_LR1_CF2_1	before	RLP4	4	79.8958	78.054	34.1629	30.5488	26.5949	20.1926	11.5966	12.6151
SD4_LR1_CF2_1	before	131Y	5	67.139	112.436	127.546	79.557	111.177	127.769	129.061	123.704
SD4_LR1_CF2_1	before	RLP4	5	56.9623	52.8245	64.7558	35.8764	24.5923	18.2934	15.2599	19.6443
SD4_LR1_CF2_1	before	131Y	6	82.1055	127.232	102.247	97.5367	107.666	132.932	118.642	108.852
SD4_LR1_CF2_1	before	RLP4	6	75.5864	84.8693	72.0498	52.4678	43.8766	28.5495	17.9075	15.9573
SD4_LR1_CF2_1	after	131Y	1	45.8926	29.3448	15.3058	21.6384	41.2067	45.6315	46.4407	56.5778
SD4_LR1_CF2_1	after	RLP4	1	13.5082	13.5034	22.027	10.7893	12.8187	11.0019	13.9083	10.0915
SD4_LR1_CF2_1	after	131Y	2	65.21	70.0143	78.3234	63.373	72.7482	61.0551	89.1249	70.6495
SD4_LR1_CF2_1	after	RLP4	2	26.9092	43.1648	40.7897	23.9393	19.0883	13.3377	19.3949	7.62244
SD4_LR1_CF2_1	after	131Y	3	33.2302	34.2432	38.1189	47.8698	61.0813	57.1987	50.6113	62.5387
SD4_LR1_CF2_1	after	RLP4	3	15.9773	21.7731	13.5712	17.0636	17.2758	8.64999	3.26431	3.69619
SD4_LR1_CF2_1	after	131Y	4	69.8722	86.8577	71.6387	69.3196	60.8052	53.603	60.8253	62.0391
SD4_LR1_CF2_1	after	RLP4	4	22.8321	16.162	24.4143	16.6447	8.34464	5.20194	6.57116	3.945
SD4_LR1_CF2_1	after	131Y	5	80.525	82.7391	88.1681	68.631	52.299	60.7779	46.3175	50.0633
SD4_LR1_CF2_1	after	RLP4	5	21.3651	24.3775	11.7186	8.19754	6.26659	4.61266	5.35673	20.4682
SD4_LR1_CF2_1	after	131Y	6	37.9357	62.2046	93.528	90.2089	62.6271	81.4048	53.4017	72.6239
SD4_LR1_CF2_1	after	RLP4	6	29.1452	32.9613	19.6737	32.2296	16.383	7.99364	6.26646	6.22063
SD4_LR1_CF2_1	ratio	131Y	1	1.02272	0.267054	0.119294	0.227683	0.399711	0.409771	0.488734	0.517706
SD4_LR1_CF2_1	ratio	RLP4	1	0.194139	0.213437	0.449221	0.194526	0.418623	0.339391	0.608959	0.557784
SD4_LR1_CF2_1	ratio	131Y	2	0.648852	0.45877	0.516881	0.422663	0.645753	0.510214	0.658521	0.509154
SD4_LR1_CF2_1	ratio	RLP4	2	0.258544	0.433671	0.463668	0.396103	0.438926	0.427751	0.618156	0.267047
SD4_LR1_CF2_1	ratio	131Y	3	0.339468	0.347987	0.399504	0.504026	0.552843	0.555853	0.585399	0.652503
SD4_LR1_CF2_1	ratio	RLP4	3	0.258069	0.35605	0.254923	0.479099	0.553524	0.309104	0.179521	0.161026
SD4_LR1_CF2_1	ratio	131Y	4	1.01494	0.867917	0.674678	0.700755	0.500464	0.508466	0.542745	0.680041
SD4_LR1_CF2_1	ratio	RLP4	4	0.285773	0.207061	0.714643	0.544855	0.313769	0.257616	0.566646	0.312721
SD4_LR1_CF2_1	ratio	131Y	5	1.19938	0.735879	0.691267	0.862665	0.470411	0.475685	0.358882	0.404702
SD4_LR1_CF2_1	ratio	RLP4	5	0.375074	0.461481	0.180966	0.228494	0.254819	0.252149	0.351034	1.04194
SD4_LR1_CF2_1	ratio	131Y	6	0.462036	0.488907	0.914728	0.924871	0.581681	0.612377	0.450108	0.667179
SD4_LR1_CF2_1	ratio	RLP4	6	0.385588	0.388377	0.273056	0.614274	0.373388	0.279992	0.349935	0.389829
SD5_LR1_CF1_1	before	131Y	1	88.8044	100.221	128.616	146.966	118.988	122.635	138.658	129.546
SD5_LR1_CF1_1	before	RLP4	1	51.5872	53.3991	20.4218	11.0332	10.7135	12.845	7.39624	10.8781
SD5_LR1_CF1_1	before	131Y	2	120.595	122.555	129.148	125.744	116.187	122.312	129.309	137.636
SD5_LR1_CF1_1	before	RLP4	2	84.4512	51.1682	33.4966	21.1788	13.3541	7.9406	6.88244	6.15257
SD5_LR1_CF1_1	before	131Y	3	99.0157	106.065	110.045	132.518	115.46	110.368	110.018	102.409
SD5_LR1_CF1_1	before	RLP4	3	61.6182	33.597	35.5299	23.42	31.0481	18.629	15.0172	13.6634
SD5_LR1_CF1_1	before	131Y	4	92.117	136.015	132.458	132.891	120.898	103.15	116.545	112.212
SD5_LR1_CF1_1	before	RLP4	4	86.8804	55.9674	26.6486	26.0329	7.73186	7.79338	3.24443	6.02129
SD5_LR1_CF1_1	before	131Y	5	94.6608	126.716	122.553	111.338	129.96	134.092	116.539	104.133
SD5_LR1_CF1_1	before	RLP4	5	37.3769	43.13	30.6666	17.7998	11.8523	9.35142	18.755	26.408
SD5_LR1_CF1_1	before	131Y	6	75.3393	120.386	139.062	124.837	104.327	103.234	83.2493	89.5987
SD5_LR1_CF1_1	before	RLP4	6	70.3957	39.6412	19.3934	10.0556	19.9324	12.6414	4.79696	6.67116
SD5_LR1_CF1_1	after	131Y	1	46.7227	47.061	51.6376	70.1552	55.9487	58.7796	45.961	43.6217
SD5_LR1_CF1_1	after	RLP4	1	14.4129	13.8368	15.5091	13.2723	16.3425	11.7484	5.92763	8.89121
SD5_LR1_CF1_1	after	131Y	2	72.5096	56.3007	82.9174	52.3089	33.6602	32.6025	39.4407	53.5155
SD5_LR1_CF1_1	after	RLP4	2	27.9155	22.8779	22.6473	14.0351	11.4996	7.64091	7.36761	10.5986
SD5_LR1_CF1_1	after	131Y	3	59.6409	58.8739	84.3945	98.9828	91.5067	80.7459	70.4259	46.8098
SD5_LR1_CF1_1	after	RLP4	3	36.6225	12.111	19.0845	13.0488	15.4347	12.3795	14.6678	9.72187
SD5_LR1_CF1_1	after	131Y	4	73.5317	61.7281	80.5035	87.8148	83.4187	100.272	88.4631	90.908
SD5_LR1_CF1_1	after	RLP4	4	34.2199	20.1378	16.0415	10.7083	5.42414	3.00369	5.78004	5.71297
SD5_LR1_CF1_1	after	131Y	5	59.141	86.6065	87.586	92.2376	105.317	92.4905	99.8901	98.9996
SD5_LR1_CF1_1	after	RLP4	5	15.1063	26.251	29.3585	16.3947	8.44563	9.18406	7.8186	6.86893
SD5_LR1_CF1_1	after	131Y	6	82.6839	76.5723	60.9579	74.7154	67.1836	69.0688	75.9176	54.4685
SD5_LR1_CF1_1	after	RLP4	6	22.8859	21.4276	14.2623	17.3683	10.1086	3.75576	4.01446	3.07049
SD5_LR1_CF1_1	ratio	131Y	1	0.52613	0.469572	0.401486	0.477357	0.470205	0.479305	0.33147	0.336728
SD5_LR1_CF1_1	ratio	RLP4	1	0.27939	0.25912	0.759441	1.20294	1.52541	0.914626	0.801438	0.81735
SD5_LR1_CF1_1	ratio	131Y	2	0.601266	0.45939	0.642035	0.415995	0.289706	0.266553	0.305012	0.38882
SD5_LR1_CF1_1	ratio	RLP4	2	0.330552	0.447112	0.676107	0.662697	0.861128	0.962259	1.07049	1.72262
SD5_LR1_CF1_1	ratio	131Y	3	0.602337	0.555072	0.766911	0.746937	0.792538	0.731606	0.64013	0.457089
SD5_LR1_CF1_1	ratio	RLP4	3	0.594345	0.360478	0.53714	0.557164	0.497124	0.664529	0.976732	0.711524
SD5_LR1_CF1_1	ratio	131Y	4	0.798242	0.453831	0.607768	0.660803	0.689992	0.972099	0.759049	0.810143
SD5_LR1_CF1_1	ratio	RLP4	4	0.393873	0.359813	0.601963	0.411337	0.701532	0.385415	1.78153	0.948796
SD5_LR1_CF1_1	ratio	131Y	5	0.624768	0.683471	0.714677	0.828444	0.810379	0.689757	0.857139	0.950705
SD5_LR1_CF1_1	ratio	RLP4	5	0.404161	0.608649	0.957344	0.921058	0.712572	0.982103	0.416881	0.260108
SD5_LR1_CF1_1	ratio	131Y	6	1.09749	0.636059	0.438351	0.598502	0.643969	0.669047	0.911931	0.607916
SD5_LR1_CF1_1	ratio	RLP4	6	0.325104	0.540538	0.735423	1.72722	0.507146	0.297099	0.836876	0.460263
SD5_LR1_CF2_1	before	131Y	1	150.844	164.144	174.141	172.112	170.567	153.79	144.131	129.85
SD5_LR1_CF2_1	before	RLP4	1	33.9592	40.5292	21.9154	26.8146	39.2593	29.0772	4.75927	7.10496
SD5_LR1_CF2_1	before	131Y	2	125.682	154.969	162.723	161.099	163.775	139.473	139.219	153.5
SD5_LR1_CF2_1	before	RLP4	2	43.6307	36.152	21.7441	17.5811	12.2218	26.2282	21.0834	37.0727
SD5_LR1_CF2_1	before	131Y	3	93.6827	133.786	159.69	164.63	157.995	121.103	117.059	115.232
SD5_LR1_CF2_1	before	RLP4	3	43.837	41.6399	14.6056	13.9074	10.2981	9.70397	7.12811	5.85934
SD5_LR1_CF2_1	before	131Y	4	121.755	120.047	132.133	126.794	139.471	144.225	150.602	110.71
SD5_LR1_CF2_1	before	RLP4	4	48.9657	36.1473	23.8574	16.3052	16.1969	10.5757	7.11547	13.306
SD5_LR1_CF2_1	before	131Y	5	127.369	155.153	144.899	155.831	142.883	147.336	148.09	125.502
SD5_LR1_CF2_1	before	RLP4	5	48.7085	28.0812	21.5676	31.5318	22.1914	19.4697	6.98129	12.7185
SD5_LR1_CF2_1	before	131Y	6	98.1563	134.79	125.638	146.729	168.732	154.984	140.327	114.489
SD5_LR1_CF2_1	before	RLP4	6	79.8337	78.7076	38.9891	36.4469	19.7186	11.1458	8.59213	9.51187
SD5_LR1_CF2_1	after	131Y	1	88.4151	83.7093	87.5124	101.992	116.989	105.474	122.176	110.797
SD5_LR1_CF2_1	after	RLP4	1	17.0842	17.1363	11.5423	21.3319	16.8226	4.20146	4.37716	6.22451
SD5_LR1_CF2_1	after	131Y	2	92.7644	108.38	116.914	109.776	131.014	126.462	126.151	121.858
SD5_LR1_CF2_1	after	RLP4	2	30.5455	25.0717	16.6482	10.3456	19.1505	13.8872	6.39356	5.85937
SD5_LR1_CF2_1	after	131Y	3	99.1707	116.074	138.987	113.496	92.6442	102.783	128.396	121.695
SD5_LR1_CF2_1	after	RLP4	3	18.2859	27.4115	27.2167	23.4782	12.4765	11.3246	10.0771	7.7688
SD5_LR1_CF2_1	after	131Y	4	102.04	115.198	95.0467	103.977	105.851	86.2824	83.6764	80.9195
SD5_LR1_CF2_1	after	RLP4	4	28.2537	18.8422	15.5724	6.46554	5.48366	3.90986	5.71903	4.65183
SD5_LR1_CF2_1	after	131Y	5	108.85	128.822	108.405	98.1341	82.0234	101.129	83.724	76.4842
SD5_LR1_CF2_1	after	RLP4	5	34.4317	26.321	9.1786	3.18033	6.08423	8.64085	9.49824	5.9913
SD5_LR1_CF2_1	after	131Y	6	82.6444	113.305	109.035	102.067	97.3939	90.0997	72.4175	83.3428
SD5_LR1_CF2_1	after	RLP4	6	49.3476	18.9262	22.9758	13.9153	7.78954	8.54023	10.8033	13.8926
SD5_LR1_CF2_1	ratio	131Y	1	0.586138	0.509975	0.502538	0.59259	0.685886	0.685828	0.847674	0.85327
SD5_LR1_CF2_1	ratio	RLP4	1	0.50308	0.422812	0.526677	0.795532	0.4285	0.144493	0.919712	0.87608
SD5_LR1_CF2_1	ratio	131Y	2	0.73809	0.699363	0.718484	0.681416	0.799966	0.906714	0.90613	0.793863
SD5_LR1_CF2_1	ratio	RLP4	2	0.700092	0.693509	0.765641	0.588451	1.56692	0.529474	0.303251	0.158051
SD5_LR1_CF2_1	ratio	131Y	3	1.05858	0.86761	0.870352	0.689399	0.586373	0.848729	1.09685	1.05609
SD5_LR1_CF2_1	ratio	RLP4	3	0.417135	0.658299	1.86344	1.68819	1.21154	1.167	1.41371	1.32588
SD5_LR1_CF2_1	ratio	131Y	4	0.838075	0.959612	0.719326	0.820047	0.758949	0.598247	0.555611	0.730913
SD5_LR1_CF2_1	ratio	RLP4	4	0.577011	0.521262	0.652731	0.396532	0.338562	0.369703	0.803746	0.349603
SD5_LR1_CF2_1	ratio	131Y	5	0.854606	0.83029	0.748139	0.629749	0.574062	0.686384	0.565358	0.609429
SD5_LR1_CF2_1	ratio	RLP4	5	0.706892	0.937316	0.425573	0.100861	0.274171	0.44381	1.36053	0.471069
SD5_LR1_CF2_1	ratio	131Y	6	0.841968	0.840604	0.86785	0.695618	0.57721	0.581349	0.516063	0.727953
SD5_LR1_CF2_1	ratio	RLP4	6	0.618129	0.240462	0.589288	0.381795	0.395036	0.766226	1.25735	1.46056
SD5_LR1_CF3_1	before	131Y	1	102.875	119.562	131.059	136.112	86.2283	88.445	118.169	108.992
SD5_LR1_CF3_1	before	RLP4	1	69.259	56.9856	30.8319	16.7901	11.7789	6.0675	2.75163	1.7429
SD5_LR1_CF3_1	before	131Y	2	98.1197	118.858	129.895	104.018	105.042	99.4297	92.6343	88.7336
SD5_LR1_CF3_1	before	RLP4	2	50.2548	46.8181	19.1705	23.8363	11.595	7.00944	16.8935	11.9037
SD5_LR1_CF3_1	before	131Y	3	90.8581	129.186	137.209	129.17	126.255	132.245	125.85	118.529
SD5_LR1_CF3_1	before	RLP4	3	58.2187	57.8923	35.9797	20.8775	16.6006	15.4191	9.31793	5.32263
SD5_LR1_CF3_1	before	131Y	4	73.1069	106.978	128.623	111.998	100.699	116.144	117.001	106.578
SD5_LR1_CF3_1	before	RLP4	4	70.3139	61.8008	45.7066	15.3444	10.3778	9.61748	8.51906	8.22251
SD5_LR1_CF3_1	before	131Y	5	126.783	126.317	129.104	137.863	122.496	122.825	120.589	92.3773
SD5_LR1_CF3_1	before	RLP4	5	60.2722	46.82	33.5722	20.5844	25.2504	19.4108	17.8256	10.5234
SD5_LR1_CF3_1	before	131Y	6	84.1368	84.3019	102.089	108.359	80.7692	87.8081	93.5471	89.1093
SD5_LR1_CF3_1	before	RLP4	6	55.755	46.3758	58.1168	21.7765	10.2511	8.88924	16.8498	13.5078
SD5_LR1_CF3_1	after	131Y	1	65.77	71.2138	79.8014	105.213	104.605	108.642	120.708	130.854
SD5_LR1_CF3_1	after	RLP4	1	18.2222	24.5549	28.3176	12.6752	20.2052	13.6419	14.0345	6.2424
SD5_LR1_CF3_1	after	131Y	2	54.8091	57.0985	69.1724	70.3522	78.0196	80.2832	88.4559	87.1455
SD5_LR1_CF3_1	after	RLP4	2	22.8844	14.4111	15.0372	32.4131	17.8296	13.9183	10.7524	4.81119
SD5_LR1_CF3_1	after	131Y	3	52.1496	69.786	89.0904	61.6583	59.681	71.1451	92.1767	98.5834
SD5_LR1_CF3_1	after	RLP4	3	30.5811	30.9211	17.6776	16.3567	16.0832	15.6011	13.7417	12.8167
SD5_LR1_CF3_1	after	131Y	4	85.8588	78.8226	105.918	106.317	98.3696	97.5783	89.6796	77.8589
SD5_LR1_CF3_1	after	RLP4	4	30.5822	43.9364	25.7052	18.7747	9.94717	3.8996	5.68461	8.10837
SD5_LR1_CF3_1	after	131Y	5	93.6856	101.261	104.151	112.586	89.5575	93.6347	67.722	63.6839
SD5_LR1_CF3_1	after	RLP4	5	39.6836	23.0725	21.1658	10.368	6.79941	4.23433	2.51311	6.8525
SD5_LR1_CF3_1	after	131Y	6	72.3702	73.5084	72.6598	71.8676	73.927	88.4056	78.535	72.3675
SD5_LR1_CF3_1	after	RLP4	6	33.0577	33.4909	29.2022	18.3984	11.4838	17.0258	3.21787	5.42974
SD5_LR1_CF3_1	ratio	131Y	1	0.639322	0.595622	0.608897	0.772986	1.21311	1.22836	1.02148	1.20058
SD5_LR1_CF3_1	ratio	RLP4	1	0.263102	0.430896	0.918452	0.754925	1.71536	2.24835	5.10042	3.58162
SD5_LR1_CF3_1	ratio	131Y	2	0.558594	0.480392	0.532526	0.676345	0.742748	0.807437	0.954894	0.982102
SD5_LR1_CF3_1	ratio	RLP4	2	0.455368	0.307811	0.784395	1.35982	1.5377	1.98565	0.636481	0.404177
SD5_LR1_CF3_1	ratio	131Y	3	0.573967	0.540198	0.649303	0.477343	0.472701	0.537978	0.732435	0.831727
SD5_LR1_CF3_1	ratio	RLP4	3	0.52528	0.534114	0.491321	0.783464	0.968827	1.0118	1.47476	2.40796
SD5_LR1_CF3_1	ratio	131Y	4	1.17443	0.736812	0.823478	0.94928	0.976863	0.840152	0.766485	0.730533
SD5_LR1_CF3_1	ratio	RLP4	4	0.434938	0.710936	0.562395	1.22356	0.958507	0.40547	0.667282	0.986118
SD5_LR1_CF3_1	ratio	131Y	5	0.738943	0.801647	0.806721	0.816647	0.731108	0.762344	0.561594	0.689389
SD5_LR1_CF3_1	ratio	RLP4	5	0.658407	0.492792	0.630457	0.50368	0.26928	0.218143	0.140984	0.651166
SD5_LR1_CF3_1	ratio	131Y	6	0.86015	0.871967	0.711731	0.663235	0.915287	1.0068	0.839524	0.81212
SD5_LR1_CF3_1	ratio	RLP4	6	0.59291	0.722165	0.502475	0.844873	1.12025	1.91533	0.190973	0.40197
SD6_LR1_CF1_1	before	131Y	1	126.001	119.195	140.996	111.254	118.83	103.241	89.3169	77.586
SD6_LR1_CF1_1	before	RLP4	1	79.3863	70.2337	42.3502	35.0174	28.1253	12.6851	8.5096	12.977
SD6_LR1_CF1_1	before	131Y	2	105.089	118.245	128.745	130.782	141.867	121.112	107.748	101.137
SD6_LR1_CF1_1	before	RLP4	2	65.4293	54.7484	32.4262	32.584	18.6745	23.0994	29.0787	27.3188
SD6_LR1_CF1_1	before	131Y	3	94.5147	122.722	119.81	125.961	110.159	107.035	88.3399	71.8305
SD6_LR1_CF1_1	before	RLP4	3	64.4933	69.3159	43.1049	32.5743	32.7462	16.2511	17.1556	24.2308
SD6_LR1_CF1_1	before	131Y	4	100.288	126.273	105.86	124.884	108.153	74.9047	99.5657	72.2239
SD6_LR1_CF1_1	before	RLP4	4	47.914	67.0697	46.3293	34.8338	32.2078	26.2979	26.1576	24.2857
SD6_LR1_CF1_1	before	131Y	5	61.0638	74.9113	90.7664	107.794	113.812	91.4062	85.3373	80.1341
SD6_LR1_CF1_1	before	RLP4	5	125.089	110.681	92.614	57.137	20.4009	10.4123	38.8984	16.8546
SD6_LR1_CF1_1	before	131Y	6	54.9217	76.142	133.509	130.132	68.3919	55.626	45.7759	37.1376
SD6_LR1_CF1_1	before	RLP4	6	53.0154	67.939	43.6107	29.0626	15.2132	11.8831	23.2012	13.4157
SD6_LR1_CF1_1	after	131Y	1	62.2002	60.9608	55.3867	72.7421	67.383	99.0046	96.6596	72.999
SD6_LR1_CF1_1	after	RLP4	1	14.909	18.9515	16.7239	20.5136	17.5173	18.3799	15.7609	10.7163
SD6_LR1_CF1_1	after	131Y	2	72.2187	83.6354	107.527	66.5198	76.1368	92.4541	75.9593	84.5476
SD6_LR1_CF1_1	after	RLP4	2	42.6125	36.239	25.1564	24.5592	22.3117	14.6032	9.43004	9.79507
SD6_LR1_CF1_1	after	131Y	3	59.2901	68.4155	77.8396	73.4041	87.7587	98.0974	85.2064	76.2149
SD6_LR1_CF1_1	after	RLP4	3	37.101	35.9013	27.7676	42.1392	34.3306	41.8205	30.9654	21.6022
SD6_LR1_CF1_1	after	131Y	4	83.4819	97.1899	97.054	95.0134	65.9714	72.9992	85.6355	58.7555
SD6_LR1_CF1_1	after	RLP4	4	33.687	33.2273	21.8698	26.0056	23.8879	20.58	18.2468	12.2427
SD6_LR1_CF1_1	after	131Y	5	94.456	84.9843	73.9974	98.8091	85.1505	74.6516	47.0869	60.7443
SD6_LR1_CF1_1	after	RLP4	5	77.5889	48.983	31.058	28.8953	27.8307	19.3184	15.0904	13.8103
SD6_LR1_CF1_1	after	131Y	6	94.5971	69.8087	101.414	90.173	75.8346	55.7687	39.5984	43.9986
SD6_LR1_CF1_1	after	RLP4	6	20.9718	27.431	28.7035	23.0251	22.6731	14.2516	6.55969	13.2486
SD6_LR1_CF1_1	ratio	131Y	1	0.493647	0.511437	0.392825	0.653839	0.567053	0.958964	1.08221	0.940879
SD6_LR1_CF1_1	ratio	RLP4	1	0.187804	0.269835	0.394896	0.585811	0.622832	1.44894	1.85213	0.825792
SD6_LR1_CF1_1	ratio	131Y	2	0.687216	0.707308	0.83519	0.508631	0.536676	0.763374	0.704973	0.835974
SD6_LR1_CF1_1	ratio	RLP4	2	0.651276	0.661919	0.775805	0.75372	1.19477	0.632191	0.324294	0.358547
SD6_LR1_CF1_1	ratio	131Y	3	0.627311	0.557485	0.649689	0.582751	0.796653	0.916495	0.96453	1.06104
SD6_LR1_CF1_1	ratio	RLP4	3	0.575269	0.517938	0.644186	1.29363	1.04839	2.5734	1.80497	0.891519
SD6_LR1_CF1_1	ratio	131Y	4	0.832422	0.769682	0.916816	0.760813	0.609982	0.974561	0.86009	0.813518
SD6_LR1_CF1_1	ratio	RLP4	4	0.703072	0.495414	0.472051	0.746562	0.74168	0.78257	0.697573	0.504109
SD6_LR1_CF1_1	ratio	131Y	5	1.54684	1.13447	0.815251	0.916651	0.748168	0.816702	0.551774	0.758033
SD6_LR1_CF1_1	ratio	RLP4	5	0.62027	0.442559	0.335349	0.50572	1.36419	1.85536	0.387945	0.819378
SD6_LR1_CF1_1	ratio	131Y	6	1.7224	0.916822	0.759602	0.692932	1.10883	1.00256	0.86505	1.18475
SD6_LR1_CF1_1	ratio	RLP4	6	0.39558	0.403759	0.658177	0.792261	1.49036	1.19932	0.282731	0.987542
SD6_LR1_CF1_2	before	131Y	1	96.7898	136.496	119.127	108.641	109.802	109.003	90.1018	91.1549
SD6_LR1_CF1_2	before	RLP4	1	53.4101	31.619	38.2648	42.8546	30.3114	26.3391	14.694	12.9614
SD6_LR1_CF1_2	before	131Y	2	124.913	127.556	107.925	86.7758	91.3739	92.2342	105.704	112.723
SD6_LR1_CF1_2	before	RLP4	2	43.2357	46.0267	38.5425	17.1831	25.9065	23.129	17.7628	23.4609
SD6_LR1_CF1_2	before	131Y	3	95.8162	118.205	84.3461	91.4071	107.875	83.8546	72.7341	69.8772
SD6_LR1_CF1_2	before	RLP4	3	46.5447	34.7492	43.8715	35.0288	30.9596	20.0059	21.3174	27.5073
SD6_LR1_CF1_2	before	131Y	4	49.7741	59.0374	58.2234	66.472	60.5181	68.0399	63.2754	87.1663
SD6_LR1_CF1_2	before	RLP4	4	53.1332	55.2017	43.502	22.4186	36.4385	22.709	34.877	38.4891
SD6_LR1_CF1_2	before	131Y	5	82.4251	80.6682	62.7171	69.5146	81.9966	92.2722	86.7366	90.1025
SD6_LR1_CF1_2	before	RLP4	5	73.7686	55.6472	34.6958	37.9849	40.9529	27.0631	33.2271	25.2041
SD6_LR1_CF1_2	after	131Y	1	73.3425	87.1943	83.3005	84.2251	50.6934	71.0411	88.7351	80.9321
SD6_LR1_CF1_2	after	RLP4	1	31.4987	28.1067	19.7444	12.6392	22.7542	20.5707	25.2489	21.4731
SD6_LR1_CF1_2	after	131Y	2	83.1672	109.4	96.4556	104.151	74.2177	76.9042	68.8702	59.724
SD6_LR1_CF1_2	after	RLP4	2	32.3893	19.9367	13.0704	8.947	13.2508	11.9156	10.8014	12.594
SD6_LR1_CF1_2	after	131Y	3	57.0564	66.9936	79.175	77.0843	82.98	49.9477	79.1731	82.3122
SD6_LR1_CF1_2	after	RLP4	3	31.3217	36.576	30.9805	40.6932	21.1613	11.6748	17.6212	29.6859
SD6_LR1_CF1_2	after	131Y	4	87.5102	81.2183	95.1325	96.7177	79.3672	74.5773	75.6327	80.9658
SD6_LR1_CF1_2	after	RLP4	4	62.4419	63.3294	32.0635	20.5049	15.6322	17.0774	15.8789	15.3238
SD6_LR1_CF1_2	after	131Y	5	83.4686	82.3943	110.052	104.605	100.287	79.0856	88.8963	90.3239
SD6_LR1_CF1_2	after	RLP4	5	27.7804	30.8032	22.5767	10.4307	14.5238	9.31916	10.7682	21.0486
SD6_LR1_CF1_2	ratio	131Y	1	0.75775	0.638807	0.699257	0.775261	0.461679	0.651734	0.984832	0.887853
SD6_LR1_CF1_2	ratio	RLP4	1	0.589751	0.888917	0.515993	0.294932	0.750683	0.780995	1.71831	1.65669
SD6_LR1_CF1_2	ratio	131Y	2	0.665802	0.857666	0.893728	1.20023	0.812241	0.833793	0.651536	0.52983
SD6_LR1_CF1_2	ratio	RLP4	2	0.749134	0.433155	0.339115	0.520686	0.511487	0.515182	0.608092	0.536809
SD6_LR1_CF1_2	ratio	131Y	3	0.595478	0.566759	0.938693	0.843307	0.769221	0.595646	1.08853	1.17796
SD6_LR1_CF1_2	ratio	RLP4	3	0.672938	1.05257	0.706163	1.16171	0.683513	0.583566	0.826613	1.0792
SD6_LR1_CF1_2	ratio	131Y	4	1.75815	1.37571	1.63392	1.45501	1.31146	1.09608	1.19529	0.928865
SD6_LR1_CF1_2	ratio	RLP4	4	1.17519	1.14724	0.737059	0.914635	0.429001	0.752008	0.455283	0.398134
SD6_LR1_CF1_2	ratio	131Y	5	1.01266	1.0214	1.75474	1.50479	1.22306	0.85709	1.0249	1.00246
SD6_LR1_CF1_2	ratio	RLP4	5	0.376589	0.553544	0.650704	0.274601	0.354647	0.34435	0.324078	0.835126
SD6_LR1_CF2_1	before	131Y	1	115.812	120.549	105.612	118.495	113.323	97.5763	120.751	117.276
SD6_LR1_CF2_1	before	RLP4	1	69.7101	53.8689	55.6363	44.2488	31.3073	23.0106	29.4687	43.8403
SD6_LR1_CF2_1	before	131Y	2	82.0781	93.1807	104.47	88.933	85.1564	80.281	88.1286	69.1882
SD6_LR1_CF2_1	before	RLP4	2	44.9724	29.809	39.3923	30.3946	47.2933	13.8552	14.1896	8.32741
SD6_LR1_CF2_1	before	131Y	3	70.6513	88.5357	95.0357	96.8847	82.7962	76.1286	71.3529	63.9481
SD6_LR1_CF2_1	before	RLP4	3	35.5425	34.6725	33.9015	21.3046	12.802	15.0802	25.1511	20.7224
SD6_LR1_CF2_1	before	131Y	4	69.321	83.581	108.252	89.9667	73.4981	90.5852	61.0186	79.745
SD6_LR1_CF2_1	before	RLP4	4	44.1442	37.9303	40.7972	44.3493	17.1808	27.7055	17.2753	16.5699
SD6_LR1_CF2_1	before	131Y	5	52.5318	46.7525	55.4529	88.3367	71.3491	65.5657	66.0097	45.7346
SD6_LR1_CF2_1	before	RLP4	5	55.0617	46.9058	53.4677	43.031	40.1289	35.2747	45.5553	60.4452
SD6_LR1_CF2_1	after	131Y	1	51.1316	44.6854	65.724	76.8473	55.722	52.9209	42.1412	42.581
SD6_LR1_CF2_1	after	RLP4	1	6.40079	13.0224	28.0986	21.6922	15.1317	21.6787	8.97099	13.1851
SD6_LR1_CF2_1	after	131Y	2	58.971	90.8581	77.1841	81.3159	80.7358	87.3625	92.7696	89.0519
SD6_LR1_CF2_1	after	RLP4	2	21.7584	34.495	33.011	13.8298	22.0671	20.148	20.9203	20.1288
SD6_LR1_CF2_1	after	131Y	3	67.5643	76.6477	86.6411	84.0532	65.7952	80.1767	71.6257	61.7879
SD6_LR1_CF2_1	after	RLP4	3	35.4516	23.7639	28.4034	12.3622	18.2883	13.5647	25.1761	14.9013
SD6_LR1_CF2_1	after	131Y	4	85.6223	82.746	86.731	63.7249	43.8754	53.4926	52.2833	49.8998
SD6_LR1_CF2_1	after	RLP4	4	39.6128	31.5337	74.5247	67.833	28.0508	12.497	9.5228	10.0918
SD6_LR1_CF2_1	after	131Y	5	84.3883	110.36	104.499	108.067	106.789	88.5637	81.2959	84.9385
SD6_LR1_CF2_1	after	RLP4	5	67.0237	54.94	68.4518	63.7219	51.3604	40.1542	45.9637	42.0143
SD6_LR1_CF2_1	ratio	131Y	1	0.441504	0.370683	0.622316	0.64853	0.491707	0.542354	0.348993	0.363082
SD6_LR1_CF2_1	ratio	RLP4	1	0.09182	0.241742	0.505041	0.490232	0.483329	0.94212	0.304424	0.300754
SD6_LR1_CF2_1	ratio	131Y	2	0.718474	0.975074	0.738814	0.91435	0.948089	1.08821	1.05266	1.2871
SD6_LR1_CF2_1	ratio	RLP4	2	0.483816	1.1572	0.838008	0.455007	0.466601	1.45418	1.47434	2.41717
SD6_LR1_CF2_1	ratio	131Y	3	0.956307	0.865726	0.911669	0.867559	0.794664	1.05317	1.00382	0.96622
SD6_LR1_CF2_1	ratio	RLP4	3	0.997444	0.685381	0.837822	0.58026	1.42855	0.899506	1.00099	0.719093
SD6_LR1_CF2_1	ratio	131Y	4	1.23516	0.990009	0.801195	0.708317	0.596959	0.590523	0.856842	0.625742
SD6_LR1_CF2_1	ratio	RLP4	4	0.897351	0.831359	1.82671	1.52952	1.63268	0.451065	0.551238	0.609046
SD6_LR1_CF2_1	ratio	131Y	5	1.60642	2.36051	1.88446	1.22335	1.49672	1.35076	1.23157	1.85721
SD6_LR1_CF2_1	ratio	RLP4	5	1.21725	1.17128	1.28024	1.48084	1.27989	1.13833	1.00896	0.695081

## Sheet: Fig3L
Position	treatment	root	time	genotype	131Y
0-1	estradiol	S1LR1	before	131Y	33.4793
1-2	estradiol	S1LR1	before	131Y	40.3609
2-3	estradiol	S1LR1	before	131Y	37.8125
3-4	estradiol	S1LR1	before	131Y	41.1709
4-5	estradiol	S1LR1	before	131Y	45.4731
5-6	estradiol	S1LR1	before	131Y	42.2469
6-7	estradiol	S1LR1	before	131Y	22.9718
7-8	estradiol	S1LR1	before	131Y	30.0663
0-1	estradiol	S1LR1	damaged	131Y	38.417
1-2	estradiol	S1LR1	damaged	131Y	48.0352
2-3	estradiol	S1LR1	damaged	131Y	40.1935
3-4	estradiol	S1LR1	damaged	131Y	37.2338
4-5	estradiol	S1LR1	damaged	131Y	45.3853
5-6	estradiol	S1LR1	damaged	131Y	46.705
6-7	estradiol	S1LR1	damaged	131Y	32.1304
7-8	estradiol	S1LR1	damaged	131Y	26.717
0-1	estradiol	S1LR1	ratio	131Y	1.14749
1-2	estradiol	S1LR1	ratio	131Y	1.19014
2-3	estradiol	S1LR1	ratio	131Y	1.06297
3-4	estradiol	S1LR1	ratio	131Y	0.904374
4-5	estradiol	S1LR1	ratio	131Y	0.99807
5-6	estradiol	S1LR1	ratio	131Y	1.10552
6-7	estradiol	S1LR1	ratio	131Y	1.39869
7-8	estradiol	S1LR1	ratio	131Y	0.888604
0-1	DMSO	S2LR2	before	131Y	51.9166
1-2	DMSO	S2LR2	before	131Y	92.2355
2-3	DMSO	S2LR2	before	131Y	107.6
3-4	DMSO	S2LR2	before	131Y	109.035
4-5	DMSO	S2LR2	before	131Y	104.674
5-6	DMSO	S2LR2	before	131Y	119.17
6-7	DMSO	S2LR2	before	131Y	110.648
7-8	DMSO	S2LR2	before	131Y	93.7548
0-1	DMSO	S2LR2	damaged	131Y	44.6686
1-2	DMSO	S2LR2	damaged	131Y	59.3979
2-3	DMSO	S2LR2	damaged	131Y	78.0147
3-4	DMSO	S2LR2	damaged	131Y	68.9692
4-5	DMSO	S2LR2	damaged	131Y	65.578
5-6	DMSO	S2LR2	damaged	131Y	58.1839
6-7	DMSO	S2LR2	damaged	131Y	67.6331
7-8	DMSO	S2LR2	damaged	131Y	62.2513
0-1	DMSO	S2LR2	ratio	131Y	0.860392
1-2	DMSO	S2LR2	ratio	131Y	0.643981
2-3	DMSO	S2LR2	ratio	131Y	0.725043
3-4	DMSO	S2LR2	ratio	131Y	0.632544
4-5	DMSO	S2LR2	ratio	131Y	0.626497
5-6	DMSO	S2LR2	ratio	131Y	0.488243
6-7	DMSO	S2LR2	ratio	131Y	0.611248
7-8	DMSO	S2LR2	ratio	131Y	0.66398
0-1	estradiol	S1LR2	before	131Y	45.1018
1-2	estradiol	S1LR3	before	131Y	73.0662
2-3	estradiol	S1LR4	before	131Y	64.8994
3-4	estradiol	S1LR5	before	131Y	57.7176
4-5	estradiol	S1LR6	before	131Y	55.3056
5-6	estradiol	S1LR7	before	131Y	46.8525
6-7	estradiol	S1LR8	before	131Y	51.0858
7-8	estradiol	S1LR9	before	131Y	41.0331
0-1	estradiol	S1LR2	damaged	131Y	22.2608
1-2	estradiol	S1LR3	damaged	131Y	36.343
2-3	estradiol	S1LR4	damaged	131Y	43.459
3-4	estradiol	S1LR5	damaged	131Y	34.641
4-5	estradiol	S1LR6	damaged	131Y	30.887
5-6	estradiol	S1LR7	damaged	131Y	27.0235
6-7	estradiol	S1LR8	damaged	131Y	25.9264
7-8	estradiol	S1LR9	damaged	131Y	16.6351
0-1	estradiol	S1LR2	ratio	131Y	0.493567
1-2	estradiol	S1LR3	ratio	131Y	0.497398
2-3	estradiol	S1LR4	ratio	131Y	0.669636
3-4	estradiol	S1LR5	ratio	131Y	0.60018
4-5	estradiol	S1LR6	ratio	131Y	0.55848
5-6	estradiol	S1LR7	ratio	131Y	0.576778
6-7	estradiol	S1LR8	ratio	131Y	0.507507
7-8	estradiol	S1LR9	ratio	131Y	0.405406
0-1	DMSO	S2LR1	before	131Y	44.0918
1-2	DMSO	S2LR1	before	131Y	70.7883
2-3	DMSO	S2LR1	before	131Y	73.0158
3-4	DMSO	S2LR1	before	131Y	76.9738
4-5	DMSO	S2LR1	before	131Y	86.5232
5-6	DMSO	S2LR1	before	131Y	81.2083
6-7	DMSO	S2LR1	before	131Y	61.2645
7-8	DMSO	S2LR1	before	131Y	52.3423
0-1	DMSO	S2LR1	damaged	131Y	37.5497
1-2	DMSO	S2LR1	damaged	131Y	44.2305
2-3	DMSO	S2LR1	damaged	131Y	41.871
3-4	DMSO	S2LR1	damaged	131Y	57.2254
4-5	DMSO	S2LR1	damaged	131Y	52.2195
5-6	DMSO	S2LR1	damaged	131Y	44.316
6-7	DMSO	S2LR1	damaged	131Y	33.8387
7-8	DMSO	S2LR1	damaged	131Y	44.1909
0-1	DMSO	S2LR1	ratio	131Y	0.851627
1-2	DMSO	S2LR1	ratio	131Y	0.624828
2-3	DMSO	S2LR1	ratio	131Y	0.573452
3-4	DMSO	S2LR1	ratio	131Y	0.743439
4-5	DMSO	S2LR1	ratio	131Y	0.603532
5-6	DMSO	S2LR1	ratio	131Y	0.545708
6-7	DMSO	S2LR1	ratio	131Y	0.552337
7-8	DMSO	S2LR1	ratio	131Y	0.844267
0-1	estradiol	S2LR1	before	131Y	41.3281
1-2	estradiol	S2LR1	before	131Y	62.3893
2-3	estradiol	S2LR1	before	131Y	73.7275
3-4	estradiol	S2LR1	before	131Y	98.7906
4-5	estradiol	S2LR1	before	131Y	90.0589
5-6	estradiol	S2LR1	before	131Y	96.9084
6-7	estradiol	S2LR1	before	131Y	86.5253
7-8	estradiol	S2LR1	before	131Y	86.8453
0-1	estradiol	S2LR1	damaged	131Y	50.4318
1-2	estradiol	S2LR1	damaged	131Y	59.2793
2-3	estradiol	S2LR1	damaged	131Y	45.7063
3-4	estradiol	S2LR1	damaged	131Y	63.4743
4-5	estradiol	S2LR1	damaged	131Y	44.8177
5-6	estradiol	S2LR1	damaged	131Y	49.8958
6-7	estradiol	S2LR1	damaged	131Y	39.7913
7-8	estradiol	S2LR1	damaged	131Y	43.6155
0-1	estradiol	S2LR1	ratio	131Y	1.22028
1-2	estradiol	S2LR1	ratio	131Y	0.950152
2-3	estradiol	S2LR1	ratio	131Y	0.619935
3-4	estradiol	S2LR1	ratio	131Y	0.642514
4-5	estradiol	S2LR1	ratio	131Y	0.497649
5-6	estradiol	S2LR1	ratio	131Y	0.514876
6-7	estradiol	S2LR1	ratio	131Y	0.459881
7-8	estradiol	S2LR1	ratio	131Y	0.502221
0-1	estradiol	S4LR1	before	131Y	35.0891
1-2	estradiol	S4LR1	before	131Y	24.9695
2-3	estradiol	S4LR1	before	131Y	30.445
3-4	estradiol	S4LR1	before	131Y	31.7824
4-5	estradiol	S4LR1	before	131Y	33.1362
5-6	estradiol	S4LR1	before	131Y	32.7856
6-7	estradiol	S4LR1	before	131Y	33.4749
7-8	estradiol	S4LR1	before	131Y	33.5768
0-1	estradiol	S4LR1	damaged	131Y	41.1604
1-2	estradiol	S4LR1	damaged	131Y	58.2251
2-3	estradiol	S4LR1	damaged	131Y	42.1819
3-4	estradiol	S4LR1	damaged	131Y	29.9401
4-5	estradiol	S4LR1	damaged	131Y	29.0271
5-6	estradiol	S4LR1	damaged	131Y	27.0738
6-7	estradiol	S4LR1	damaged	131Y	22.4711
7-8	estradiol	S4LR1	damaged	131Y	25.6778
0-1	estradiol	S4LR1	ratio	131Y	1.17303
1-2	estradiol	S4LR1	ratio	131Y	2.33185
2-3	estradiol	S4LR1	ratio	131Y	1.38551
3-4	estradiol	S4LR1	ratio	131Y	0.942032
4-5	estradiol	S4LR1	ratio	131Y	0.875996
5-6	estradiol	S4LR1	ratio	131Y	0.825785
6-7	estradiol	S4LR1	ratio	131Y	0.671282
7-8	estradiol	S4LR1	ratio	131Y	0.76475
0-1	DMSO	S2LR2	before	131Y	46.723
1-2	DMSO	S2LR2	before	131Y	65.114
2-3	DMSO	S2LR2	before	131Y	84.7972
3-4	DMSO	S2LR2	before	131Y	63.3573
4-5	DMSO	S2LR2	before	131Y	56.9214
5-6	DMSO	S2LR2	before	131Y	53.5184
6-7	DMSO	S2LR2	before	131Y	39.11
7-8	DMSO	S2LR2	before	131Y
0-1	DMSO	S2LR2	damaged	131Y	25.9873
1-2	DMSO	S2LR2	damaged	131Y	54.4319
2-3	DMSO	S2LR2	damaged	131Y	60.8856
3-4	DMSO	S2LR2	damaged	131Y	56.9053
4-5	DMSO	S2LR2	damaged	131Y	69.7338
5-6	DMSO	S2LR2	damaged	131Y	47.1998
6-7	DMSO	S2LR2	damaged	131Y	37.9588
7-8	DMSO	S2LR2	damaged	131Y	38.719
0-1	DMSO	S2LR2	ratio	131Y	0.5562
1-2	DMSO	S2LR2	ratio	131Y	0.835947
2-3	DMSO	S2LR2	ratio	131Y	0.718015
3-4	DMSO	S2LR2	ratio	131Y	0.898165
4-5	DMSO	S2LR2	ratio	131Y	1.22509
5-6	DMSO	S2LR2	ratio	131Y	0.881937
6-7	DMSO	S2LR2	ratio	131Y	0.970566
7-8	DMSO	S2LR2	ratio	131Y
0-1	estradiol	S1LR1	before	131Y	35.4147
1-2	estradiol	S1LR1	before	131Y	34.8182
2-3	estradiol	S1LR1	before	131Y	33.6281
3-4	estradiol	S1LR1	before	131Y	39.675
4-5	estradiol	S1LR1	before	131Y	31.8658
5-6	estradiol	S1LR1	before	131Y	32.1914
6-7	estradiol	S1LR1	before	131Y	45.158
7-8	estradiol	S1LR1	before	131Y	34.9003
0-1	estradiol	S1LR1	damaged	131Y	26.5265
1-2	estradiol	S1LR1	damaged	131Y	43.9262
2-3	estradiol	S1LR1	damaged	131Y	37.9647
3-4	estradiol	S1LR1	damaged	131Y	33.7185
4-5	estradiol	S1LR1	damaged	131Y	38.0727
5-6	estradiol	S1LR1	damaged	131Y	39.3889
6-7	estradiol	S1LR1	damaged	131Y	41.33
7-8	estradiol	S1LR1	damaged	131Y	35.2304
0-1	estradiol	S1LR1	ratio	131Y	0.749025
1-2	estradiol	S1LR1	ratio	131Y	1.26159
2-3	estradiol	S1LR1	ratio	131Y	1.12896
3-4	estradiol	S1LR1	ratio	131Y	0.849868
4-5	estradiol	S1LR1	ratio	131Y	1.19478
5-6	estradiol	S1LR1	ratio	131Y	1.22358
6-7	estradiol	S1LR1	ratio	131Y	0.91523
7-8	estradiol	S1LR1	ratio	131Y	1.00946
0-1	DMSO	S2LR2	before	131Y	73.9019
1-2	DMSO	S2LR2	before	131Y	96.6161
2-3	DMSO	S2LR2	before	131Y	105.907
3-4	DMSO	S2LR2	before	131Y	79.5012
4-5	DMSO	S2LR2	before	131Y	106.217
5-6	DMSO	S2LR2	before	131Y	95.3042
6-7	DMSO	S2LR2	before	131Y	86.167
7-8	DMSO	S2LR2	before	131Y	95.5779
0-1	DMSO	S2LR2	damaged	131Y	39.2507
1-2	DMSO	S2LR2	damaged	131Y	46.6566
2-3	DMSO	S2LR2	damaged	131Y	59.3366
3-4	DMSO	S2LR2	damaged	131Y	45.6892
4-5	DMSO	S2LR2	damaged	131Y	43.0252
5-6	DMSO	S2LR2	damaged	131Y	39.3296
6-7	DMSO	S2LR2	damaged	131Y	28.7581
7-8	DMSO	S2LR2	damaged	131Y	36.6923
0-1	DMSO	S2LR2	ratio	131Y	0.53112
1-2	DMSO	S2LR2	ratio	131Y	0.482907
2-3	DMSO	S2LR2	ratio	131Y	0.56027
3-4	DMSO	S2LR2	ratio	131Y	0.574699
4-5	DMSO	S2LR2	ratio	131Y	0.405068
5-6	DMSO	S2LR2	ratio	131Y	0.412675
6-7	DMSO	S2LR2	ratio	131Y	0.333748
7-8	DMSO	S2LR2	ratio	131Y	0.3839
0-1	estradiol	S1LR2	before	131Y	24.5847
1-2	estradiol	S1LR3	before	131Y	51.8253
2-3	estradiol	S1LR4	before	131Y	56.843
3-4	estradiol	S1LR5	before	131Y	61.8441
4-5	estradiol	S1LR6	before	131Y	59.6854
5-6	estradiol	S1LR7	before	131Y	51.5859
6-7	estradiol	S1LR8	before	131Y	54.9557
7-8	estradiol	S1LR9	before	131Y	57.939
0-1	estradiol	S1LR2	damaged	131Y	26.4662
1-2	estradiol	S1LR3	damaged	131Y	40.9963
2-3	estradiol	S1LR4	damaged	131Y	45.0238
3-4	estradiol	S1LR5	damaged	131Y	38.2889
4-5	estradiol	S1LR6	damaged	131Y	38.4428
5-6	estradiol	S1LR7	damaged	131Y	31.0926
6-7	estradiol	S1LR8	damaged	131Y	30.1382
7-8	estradiol	S1LR9	damaged	131Y	30.435
0-1	estradiol	S1LR2	ratio	131Y	1.07653
1-2	estradiol	S1LR3	ratio	131Y	0.791047
2-3	estradiol	S1LR4	ratio	131Y	0.792073
3-4	estradiol	S1LR5	ratio	131Y	0.619119
4-5	estradiol	S1LR6	ratio	131Y	0.644091
5-6	estradiol	S1LR7	ratio	131Y	0.602734
6-7	estradiol	S1LR8	ratio	131Y	0.548409
7-8	estradiol	S1LR9	ratio	131Y	0.525294
0-1	DMSO	S2LR1	before	131Y	68.4516
1-2	DMSO	S2LR1	before	131Y	103.739
2-3	DMSO	S2LR1	before	131Y	83.7395
3-4	DMSO	S2LR1	before	131Y	83.7388
4-5	DMSO	S2LR1	before	131Y	67.6222
5-6	DMSO	S2LR1	before	131Y	80.1589
6-7	DMSO	S2LR1	before	131Y	70.7272
7-8	DMSO	S2LR1	before	131Y	60.7918
0-1	DMSO	S2LR1	damaged	131Y	48.5472
1-2	DMSO	S2LR1	damaged	131Y	52.3042
2-3	DMSO	S2LR1	damaged	131Y	52.5278
3-4	DMSO	S2LR1	damaged	131Y	47.783
4-5	DMSO	S2LR1	damaged	131Y	56.5623
5-6	DMSO	S2LR1	damaged	131Y	49.9631
6-7	DMSO	S2LR1	damaged	131Y	49.767
7-8	DMSO	S2LR1	damaged	131Y	57.5567
0-1	DMSO	S2LR1	ratio	131Y	0.709219
1-2	DMSO	S2LR1	ratio	131Y	0.504191
2-3	DMSO	S2LR1	ratio	131Y	0.627276
3-4	DMSO	S2LR1	ratio	131Y	0.57062
4-5	DMSO	S2LR1	ratio	131Y	0.836446
5-6	DMSO	S2LR1	ratio	131Y	0.623301
6-7	DMSO	S2LR1	ratio	131Y	0.703646
7-8	DMSO	S2LR1	ratio	131Y	0.946785
0-1	estradiol	S2LR1	before	131Y	44.2964
1-2	estradiol	S2LR1	before	131Y	59.2753
2-3	estradiol	S2LR1	before	131Y	56.3809
3-4	estradiol	S2LR1	before	131Y	68.1409
4-5	estradiol	S2LR1	before	131Y	75.4664
5-6	estradiol	S2LR1	before	131Y	77.9618
6-7	estradiol	S2LR1	before	131Y	86.2524
7-8	estradiol	S2LR1	before	131Y	87.6209
0-1	estradiol	S2LR1	damaged	131Y	28.6475
1-2	estradiol	S2LR1	damaged	131Y	39.5323
2-3	estradiol	S2LR1	damaged	131Y	48.0075
3-4	estradiol	S2LR1	damaged	131Y	39.5625
4-5	estradiol	S2LR1	damaged	131Y	42.845
5-6	estradiol	S2LR1	damaged	131Y	34.7554
6-7	estradiol	S2LR1	damaged	131Y	31.2995
7-8	estradiol	S2LR1	damaged	131Y	23.7117
0-1	estradiol	S2LR1	ratio	131Y	0.646724
1-2	estradiol	S2LR1	ratio	131Y	0.666928
2-3	estradiol	S2LR1	ratio	131Y	0.851486
3-4	estradiol	S2LR1	ratio	131Y	0.580598
4-5	estradiol	S2LR1	ratio	131Y	0.567736
5-6	estradiol	S2LR1	ratio	131Y	0.445801
6-7	estradiol	S2LR1	ratio	131Y	0.362883
7-8	estradiol	S2LR1	ratio	131Y	0.270617
0-1	estradiol	S4LR1	before	131Y	36.1649
1-2	estradiol	S4LR1	before	131Y	36.4405
2-3	estradiol	S4LR1	before	131Y	33.5492
3-4	estradiol	S4LR1	before	131Y	33.181
4-5	estradiol	S4LR1	before	131Y	31.58
5-6	estradiol	S4LR1	before	131Y	31.3209
6-7	estradiol	S4LR1	before	131Y	30.4841
7-8	estradiol	S4LR1	before	131Y	22.8658
0-1	estradiol	S4LR1	damaged	131Y	51.8605
1-2	estradiol	S4LR1	damaged	131Y	35.6804
2-3	estradiol	S4LR1	damaged	131Y	35.8226
3-4	estradiol	S4LR1	damaged	131Y	28.0591
4-5	estradiol	S4LR1	damaged	131Y	34.7515
5-6	estradiol	S4LR1	damaged	131Y	22.7219
6-7	estradiol	S4LR1	damaged	131Y	30.5277
7-8	estradiol	S4LR1	damaged	131Y	24.7445
0-1	estradiol	S4LR1	ratio	131Y	1.434
1-2	estradiol	S4LR1	ratio	131Y	0.97914
2-3	estradiol	S4LR1	ratio	131Y	1.06777
3-4	estradiol	S4LR1	ratio	131Y	0.845638
4-5	estradiol	S4LR1	ratio	131Y	1.10043
5-6	estradiol	S4LR1	ratio	131Y	0.725455
6-7	estradiol	S4LR1	ratio	131Y	1.00143
7-8	estradiol	S4LR1	ratio	131Y	1.08216
0-1	DMSO	S2LR2	before	131Y	33.5429
1-2	DMSO	S2LR2	before	131Y	40.6517
2-3	DMSO	S2LR2	before	131Y	54.1756
3-4	DMSO	S2LR2	before	131Y	81.8901
4-5	DMSO	S2LR2	before	131Y	106.297
5-6	DMSO	S2LR2	before	131Y	78.6269
6-7	DMSO	S2LR2	before	131Y	74.3169
7-8	DMSO	S2LR2	before	131Y	74.1845
0-1	DMSO	S2LR2	damaged	131Y	29.5104
1-2	DMSO	S2LR2	damaged	131Y	18.9175
2-3	DMSO	S2LR2	damaged	131Y	18.7669
3-4	DMSO	S2LR2	damaged	131Y	31.8546
4-5	DMSO	S2LR2	damaged	131Y	47.2812
5-6	DMSO	S2LR2	damaged	131Y	50.339
6-7	DMSO	S2LR2	damaged	131Y	44.9146
7-8	DMSO	S2LR2	damaged	131Y	42.2675
0-1	DMSO	S2LR2	ratio	131Y	0.87978
1-2	DMSO	S2LR2	ratio	131Y	0.465357
2-3	DMSO	S2LR2	ratio	131Y	0.346408
3-4	DMSO	S2LR2	ratio	131Y	0.388992
4-5	DMSO	S2LR2	ratio	131Y	0.444803
5-6	DMSO	S2LR2	ratio	131Y	0.640226
6-7	DMSO	S2LR2	ratio	131Y	0.604366
7-8	DMSO	S2LR2	ratio	131Y	0.569762
0-1	estradiol	S1LR1	before	131Y	29.6116
1-2	estradiol	S1LR1	before	131Y	48.6879
2-3	estradiol	S1LR1	before	131Y	46.5813
3-4	estradiol	S1LR1	before	131Y	42.3374
4-5	estradiol	S1LR1	before	131Y	41.1998
5-6	estradiol	S1LR1	before	131Y	50.5237
6-7	estradiol	S1LR1	before	131Y	49.9102
7-8	estradiol	S1LR1	before	131Y	38.0545
0-1	estradiol	S1LR1	damaged	131Y	28.9297
1-2	estradiol	S1LR1	damaged	131Y	33.5824
2-3	estradiol	S1LR1	damaged	131Y	44.4296
3-4	estradiol	S1LR1	damaged	131Y	49.1004
4-5	estradiol	S1LR1	damaged	131Y	34.4886
5-6	estradiol	S1LR1	damaged	131Y	33.8292
6-7	estradiol	S1LR1	damaged	131Y	30.0671
7-8	estradiol	S1LR1	damaged	131Y	22.7591
0-1	estradiol	S1LR1	ratio	131Y	0.976973
1-2	estradiol	S1LR1	ratio	131Y	0.689748
2-3	estradiol	S1LR1	ratio	131Y	0.953809
3-4	estradiol	S1LR1	ratio	131Y	1.15974
4-5	estradiol	S1LR1	ratio	131Y	0.837107
5-6	estradiol	S1LR1	ratio	131Y	0.669571
6-7	estradiol	S1LR1	ratio	131Y	0.602424
7-8	estradiol	S1LR1	ratio	131Y	0.598067
0-1	DMSO	S2LR2	before	131Y	49.9791
1-2	DMSO	S2LR2	before	131Y	62.5411
2-3	DMSO	S2LR2	before	131Y	76.909
3-4	DMSO	S2LR2	before	131Y	73.9169
4-5	DMSO	S2LR2	before	131Y	71.675
5-6	DMSO	S2LR2	before	131Y	76.6857
6-7	DMSO	S2LR2	before	131Y	65.4853
7-8	DMSO	S2LR2	before	131Y	73.4289
0-1	DMSO	S2LR2	damaged	131Y	39.6941
1-2	DMSO	S2LR2	damaged	131Y	40.5786
2-3	DMSO	S2LR2	damaged	131Y	45.4503
3-4	DMSO	S2LR2	damaged	131Y	44.7377
4-5	DMSO	S2LR2	damaged	131Y	38.4313
5-6	DMSO	S2LR2	damaged	131Y	33.8933
6-7	DMSO	S2LR2	damaged	131Y	35.8512
7-8	DMSO	S2LR2	damaged	131Y	30.9348
0-1	DMSO	S2LR2	ratio	131Y	0.794214
1-2	DMSO	S2LR2	ratio	131Y	0.648831
2-3	DMSO	S2LR2	ratio	131Y	0.590961
3-4	DMSO	S2LR2	ratio	131Y	0.605243
4-5	DMSO	S2LR2	ratio	131Y	0.536189
5-6	DMSO	S2LR2	ratio	131Y	0.441977
6-7	DMSO	S2LR2	ratio	131Y	0.54747
7-8	DMSO	S2LR2	ratio	131Y	0.421289
0-1	estradiol	S1LR2	before	131Y	39.9931
1-2	estradiol	S1LR3	before	131Y	70.3143
2-3	estradiol	S1LR4	before	131Y	65.7459
3-4	estradiol	S1LR5	before	131Y	51.4139
4-5	estradiol	S1LR6	before	131Y	65.6616
5-6	estradiol	S1LR7	before	131Y	57.4182
6-7	estradiol	S1LR8	before	131Y	53.9569
7-8	estradiol	S1LR9	before	131Y	48.1302
0-1	estradiol	S1LR2	damaged	131Y	27.9483
1-2	estradiol	S1LR3	damaged	131Y	36.9826
2-3	estradiol	S1LR4	damaged	131Y	42.5922
3-4	estradiol	S1LR5	damaged	131Y	42.9741
4-5	estradiol	S1LR6	damaged	131Y	41.039
5-6	estradiol	S1LR7	damaged	131Y	36.3788
6-7	estradiol	S1LR8	damaged	131Y	34.0071
7-8	estradiol	S1LR9	damaged	131Y	26.5414
0-1	estradiol	S1LR2	ratio	131Y	0.698827
1-2	estradiol	S1LR3	ratio	131Y	0.525961
2-3	estradiol	S1LR4	ratio	131Y	0.647831
3-4	estradiol	S1LR5	ratio	131Y	0.835845
4-5	estradiol	S1LR6	ratio	131Y	0.625007
5-6	estradiol	S1LR7	ratio	131Y	0.633577
6-7	estradiol	S1LR8	ratio	131Y	0.630265
7-8	estradiol	S1LR9	ratio	131Y	0.551449
0-1	DMSO	S2LR1	before	131Y	42.028
1-2	DMSO	S2LR1	before	131Y	80.2268
2-3	DMSO	S2LR1	before	131Y	95.3204
3-4	DMSO	S2LR1	before	131Y	88.4418
4-5	DMSO	S2LR1	before	131Y	72.5089
5-6	DMSO	S2LR1	before	131Y	83.1411
6-7	DMSO	S2LR1	before	131Y	81.9817
7-8	DMSO	S2LR1	before	131Y	53.2841
0-1	DMSO	S2LR1	damaged	131Y	19.7964
1-2	DMSO	S2LR1	damaged	131Y	27.7147
2-3	DMSO	S2LR1	damaged	131Y	40.6627
3-4	DMSO	S2LR1	damaged	131Y	32.9018
4-5	DMSO	S2LR1	damaged	131Y	37.2446
5-6	DMSO	S2LR1	damaged	131Y	42.4339
6-7	DMSO	S2LR1	damaged	131Y	32.4721
7-8	DMSO	S2LR1	damaged	131Y	18.5499
0-1	DMSO	S2LR1	ratio	131Y	0.471028
1-2	DMSO	S2LR1	ratio	131Y	0.345454
2-3	DMSO	S2LR1	ratio	131Y	0.42659
3-4	DMSO	S2LR1	ratio	131Y	0.372016
4-5	DMSO	S2LR1	ratio	131Y	0.513655
5-6	DMSO	S2LR1	ratio	131Y	0.510384
6-7	DMSO	S2LR1	ratio	131Y	0.39609
7-8	DMSO	S2LR1	ratio	131Y	0.348132
0-1	estradiol	S2LR1	before	131Y	68.6796
1-2	estradiol	S2LR1	before	131Y	82.5113
2-3	estradiol	S2LR1	before	131Y	87.3103
3-4	estradiol	S2LR1	before	131Y	81.8695
4-5	estradiol	S2LR1	before	131Y	75.9095
5-6	estradiol	S2LR1	before	131Y	64.8787
6-7	estradiol	S2LR1	before	131Y	68.0911
7-8	estradiol	S2LR1	before	131Y	61.5527
0-1	estradiol	S2LR1	damaged	131Y	30.9046
1-2	estradiol	S2LR1	damaged	131Y	34.0545
2-3	estradiol	S2LR1	damaged	131Y	47.5821
3-4	estradiol	S2LR1	damaged	131Y	39.7451
4-5	estradiol	S2LR1	damaged	131Y	45.0258
5-6	estradiol	S2LR1	damaged	131Y	44.3768
6-7	estradiol	S2LR1	damaged	131Y	49.6203
7-8	estradiol	S2LR1	damaged	131Y	35.4456
0-1	estradiol	S2LR1	ratio	131Y	0.449982
1-2	estradiol	S2LR1	ratio	131Y	0.412725
2-3	estradiol	S2LR1	ratio	131Y	0.544976
3-4	estradiol	S2LR1	ratio	131Y	0.485468
4-5	estradiol	S2LR1	ratio	131Y	0.59315
5-6	estradiol	S2LR1	ratio	131Y	0.683997
6-7	estradiol	S2LR1	ratio	131Y	0.728734
7-8	estradiol	S2LR1	ratio	131Y	0.575859
0-1	estradiol	S4LR1	before	131Y	51.1994
1-2	estradiol	S4LR1	before	131Y	41.7391
2-3	estradiol	S4LR1	before	131Y	39.4444
3-4	estradiol	S4LR1	before	131Y	27.3563
4-5	estradiol	S4LR1	before	131Y	35.9433
5-6	estradiol	S4LR1	before	131Y	28.9965
6-7	estradiol	S4LR1	before	131Y	23.6468
7-8	estradiol	S4LR1	before	131Y	22.0864
0-1	estradiol	S4LR1	damaged	131Y	33.0685
1-2	estradiol	S4LR1	damaged	131Y	31.8131
2-3	estradiol	S4LR1	damaged	131Y	30.7145
3-4	estradiol	S4LR1	damaged	131Y	28.7152
4-5	estradiol	S4LR1	damaged	131Y	22.5024
5-6	estradiol	S4LR1	damaged	131Y	19.6816
6-7	estradiol	S4LR1	damaged	131Y	29.3704
7-8	estradiol	S4LR1	damaged	131Y	27.7896
0-1	estradiol	S4LR1	ratio	131Y	0.645877
1-2	estradiol	S4LR1	ratio	131Y	0.762189
2-3	estradiol	S4LR1	ratio	131Y	0.778678
3-4	estradiol	S4LR1	ratio	131Y	1.04967
4-5	estradiol	S4LR1	ratio	131Y	0.626053
5-6	estradiol	S4LR1	ratio	131Y	0.678757
6-7	estradiol	S4LR1	ratio	131Y	1.24205
7-8	estradiol	S4LR1	ratio	131Y	1.25822
0-1	DMSO	S2LR2	before	131Y	69.5384
1-2	DMSO	S2LR2	before	131Y	89.111
2-3	DMSO	S2LR2	before	131Y	91.6792
3-4	DMSO	S2LR2	before	131Y	93.1216
4-5	DMSO	S2LR2	before	131Y	76.238
5-6	DMSO	S2LR2	before	131Y	84.6676
6-7	DMSO	S2LR2	before	131Y	95.3318
7-8	DMSO	S2LR2	before	131Y	61.8476
0-1	DMSO	S2LR2	damaged	131Y	28.4023
1-2	DMSO	S2LR2	damaged	131Y	42.7086
2-3	DMSO	S2LR2	damaged	131Y	58.964
3-4	DMSO	S2LR2	damaged	131Y	62.4696
4-5	DMSO	S2LR2	damaged	131Y	51.3053
5-6	DMSO	S2LR2	damaged	131Y	43.8644
6-7	DMSO	S2LR2	damaged	131Y	46.4338
7-8	DMSO	S2LR2	damaged	131Y	37.2634
0-1	DMSO	S2LR2	ratio	131Y	0.408441
1-2	DMSO	S2LR2	ratio	131Y	0.479274
2-3	DMSO	S2LR2	ratio	131Y	0.643155
3-4	DMSO	S2LR2	ratio	131Y	0.670838
4-5	DMSO	S2LR2	ratio	131Y	0.672962
5-6	DMSO	S2LR2	ratio	131Y	0.518078
6-7	DMSO	S2LR2	ratio	131Y	0.487076
7-8	DMSO	S2LR2	ratio	131Y	0.602503
0-1	estradiol	S1LR1	before	131Y	28.8083
1-2	estradiol	S1LR1	before	131Y	22.9697
2-3	estradiol	S1LR1	before	131Y	28.2299
3-4	estradiol	S1LR1	before	131Y	36.8275
4-5	estradiol	S1LR1	before	131Y	28.2008
5-6	estradiol	S1LR1	before	131Y	32.7921
6-7	estradiol	S1LR1	before	131Y	30.6048
7-8	estradiol	S1LR1	before	131Y	28.9687
0-1	estradiol	S1LR1	damaged	131Y	35.5648
1-2	estradiol	S1LR1	damaged	131Y	41.6199
2-3	estradiol	S1LR1	damaged	131Y	43.0828
3-4	estradiol	S1LR1	damaged	131Y	39.2647
4-5	estradiol	S1LR1	damaged	131Y	37.4136
5-6	estradiol	S1LR1	damaged	131Y	35.0134
6-7	estradiol	S1LR1	damaged	131Y	29.789
7-8	estradiol	S1LR1	damaged	131Y	21.0997
0-1	estradiol	S1LR1	ratio	131Y	1.23453
1-2	estradiol	S1LR1	ratio	131Y	1.81195
2-3	estradiol	S1LR1	ratio	131Y	1.52614
3-4	estradiol	S1LR1	ratio	131Y	1.06618
4-5	estradiol	S1LR1	ratio	131Y	1.32669
5-6	estradiol	S1LR1	ratio	131Y	1.06774
6-7	estradiol	S1LR1	ratio	131Y	0.973344
7-8	estradiol	S1LR1	ratio	131Y	0.728364
0-1	DMSO	S2LR2	before	131Y	34.2212
1-2	DMSO	S2LR2	before	131Y	86.7733
2-3	DMSO	S2LR2	before	131Y	98.8587
3-4	DMSO	S2LR2	before	131Y	98.4505
4-5	DMSO	S2LR2	before	131Y	94.3257
5-6	DMSO	S2LR2	before	131Y	100.002
6-7	DMSO	S2LR2	before	131Y	88.0235
7-8	DMSO	S2LR2	before	131Y	88.6373
0-1	DMSO	S2LR2	damaged	131Y	37.6607
1-2	DMSO	S2LR2	damaged	131Y	50.3357
2-3	DMSO	S2LR2	damaged	131Y	46.5795
3-4	DMSO	S2LR2	damaged	131Y	51.8367
4-5	DMSO	S2LR2	damaged	131Y	50.6539
5-6	DMSO	S2LR2	damaged	131Y	43.6117
6-7	DMSO	S2LR2	damaged	131Y	46.1965
7-8	DMSO	S2LR2	damaged	131Y	42.69
0-1	DMSO	S2LR2	ratio	131Y	1.10051
1-2	DMSO	S2LR2	ratio	131Y	0.580083
2-3	DMSO	S2LR2	ratio	131Y	0.471172
3-4	DMSO	S2LR2	ratio	131Y	0.526525
4-5	DMSO	S2LR2	ratio	131Y	0.53701
5-6	DMSO	S2LR2	ratio	131Y	0.436109
6-7	DMSO	S2LR2	ratio	131Y	0.52482
7-8	DMSO	S2LR2	ratio	131Y	0.481625
0-1	estradiol	S1LR2	before	131Y	53.2242
1-2	estradiol	S1LR3	before	131Y	66.4911
2-3	estradiol	S1LR4	before	131Y	77.1133
3-4	estradiol	S1LR5	before	131Y	64.6833
4-5	estradiol	S1LR6	before	131Y	54.6495
5-6	estradiol	S1LR7	before	131Y	53.2178
6-7	estradiol	S1LR8	before	131Y	45.5804
7-8	estradiol	S1LR9	before	131Y	41.8908
0-1	estradiol	S1LR2	damaged	131Y	42.7076
1-2	estradiol	S1LR3	damaged	131Y	54.5712
2-3	estradiol	S1LR4	damaged	131Y	35.9663
3-4	estradiol	S1LR5	damaged	131Y	28.7874
4-5	estradiol	S1LR6	damaged	131Y	31.0822
5-6	estradiol	S1LR7	damaged	131Y	20.437
6-7	estradiol	S1LR8	damaged	131Y	23.4476
7-8	estradiol	S1LR9	damaged	131Y	24.9805
0-1	estradiol	S1LR2	ratio	131Y	0.80241
1-2	estradiol	S1LR3	ratio	131Y	0.82073
2-3	estradiol	S1LR4	ratio	131Y	0.466408
3-4	estradiol	S1LR5	ratio	131Y	0.445051
4-5	estradiol	S1LR6	ratio	131Y	0.568755
5-6	estradiol	S1LR7	ratio	131Y	0.384025
6-7	estradiol	S1LR8	ratio	131Y	0.514423
7-8	estradiol	S1LR9	ratio	131Y	0.596324
0-1	DMSO	S2LR1	before	131Y	57.0952
1-2	DMSO	S2LR1	before	131Y	82.5313
2-3	DMSO	S2LR1	before	131Y	86.8421
3-4	DMSO	S2LR1	before	131Y	94.3532
4-5	DMSO	S2LR1	before	131Y	93.3449
5-6	DMSO	S2LR1	before	131Y	101.891
6-7	DMSO	S2LR1	before	131Y	92.1158
7-8	DMSO	S2LR1	before	131Y	60.8761
0-1	DMSO	S2LR1	damaged	131Y	37.4631
1-2	DMSO	S2LR1	damaged	131Y	62.085
2-3	DMSO	S2LR1	damaged	131Y	72.35
3-4	DMSO	S2LR1	damaged	131Y	56.2073
4-5	DMSO	S2LR1	damaged	131Y	49.7457
5-6	DMSO	S2LR1	damaged	131Y	41.5736
6-7	DMSO	S2LR1	damaged	131Y	35.2906
7-8	DMSO	S2LR1	damaged	131Y	32.1942
0-1	DMSO	S2LR1	ratio	131Y	0.656152
1-2	DMSO	S2LR1	ratio	131Y	0.75226
2-3	DMSO	S2LR1	ratio	131Y	0.833122
3-4	DMSO	S2LR1	ratio	131Y	0.595712
4-5	DMSO	S2LR1	ratio	131Y	0.532923
5-6	DMSO	S2LR1	ratio	131Y	0.408018
6-7	DMSO	S2LR1	ratio	131Y	0.383112
7-8	DMSO	S2LR1	ratio	131Y	0.528847
0-1	estradiol	S2LR1	before	131Y	58.4148
1-2	estradiol	S2LR1	before	131Y	84.7958
2-3	estradiol	S2LR1	before	131Y	97.7919
3-4	estradiol	S2LR1	before	131Y	90.6134
4-5	estradiol	S2LR1	before	131Y	85.9029
5-6	estradiol	S2LR1	before	131Y	96.1511
6-7	estradiol	S2LR1	before	131Y	81.8929
7-8	estradiol	S2LR1	before	131Y	63.0847
0-1	estradiol	S2LR1	damaged	131Y	46.204
1-2	estradiol	S2LR1	damaged	131Y	52.7263
2-3	estradiol	S2LR1	damaged	131Y	52.5765
3-4	estradiol	S2LR1	damaged	131Y	51.6733
4-5	estradiol	S2LR1	damaged	131Y	44.9667
5-6	estradiol	S2LR1	damaged	131Y	54.0158
6-7	estradiol	S2LR1	damaged	131Y	58.2583
7-8	estradiol	S2LR1	damaged	131Y	61.7682
0-1	estradiol	S2LR1	ratio	131Y	0.790964
1-2	estradiol	S2LR1	ratio	131Y	0.621802
2-3	estradiol	S2LR1	ratio	131Y	0.537636
3-4	estradiol	S2LR1	ratio	131Y	0.570261
4-5	estradiol	S2LR1	ratio	131Y	0.52346
5-6	estradiol	S2LR1	ratio	131Y	0.56178
6-7	estradiol	S2LR1	ratio	131Y	0.711397
7-8	estradiol	S2LR1	ratio	131Y	0.979132
0-1	estradiol	S4LR1	before	131Y	24.6638
1-2	estradiol	S4LR1	before	131Y	24.1275
2-3	estradiol	S4LR1	before	131Y	15.5798
3-4	estradiol	S4LR1	before	131Y	19.242
4-5	estradiol	S4LR1	before	131Y	24.4482
5-6	estradiol	S4LR1	before	131Y	19.0025
6-7	estradiol	S4LR1	before	131Y	25.3444
7-8	estradiol	S4LR1	before	131Y	22.8356
0-1	estradiol	S4LR1	damaged	131Y	34.6348
1-2	estradiol	S4LR1	damaged	131Y	34.1936
2-3	estradiol	S4LR1	damaged	131Y	36.0502
3-4	estradiol	S4LR1	damaged	131Y	31.7945
4-5	estradiol	S4LR1	damaged	131Y	23.3251
5-6	estradiol	S4LR1	damaged	131Y	24.9924
6-7	estradiol	S4LR1	damaged	131Y	23.8327
7-8	estradiol	S4LR1	damaged	131Y	22.2527
0-1	estradiol	S4LR1	ratio	131Y	1.40428
1-2	estradiol	S4LR1	ratio	131Y	1.4172
2-3	estradiol	S4LR1	ratio	131Y	2.3139
3-4	estradiol	S4LR1	ratio	131Y	1.65235
4-5	estradiol	S4LR1	ratio	131Y	0.954064
5-6	estradiol	S4LR1	ratio	131Y	1.31521
6-7	estradiol	S4LR1	ratio	131Y	0.940351
7-8	estradiol	S4LR1	ratio	131Y	0.974475
0-1	DMSO	S2LR2	before	131Y	79.1357
1-2	DMSO	S2LR2	before	131Y	127.011
2-3	DMSO	S2LR2	before	131Y	120.758
3-4	DMSO	S2LR2	before	131Y	87.9132
4-5	DMSO	S2LR2	before	131Y	98.4647
5-6	DMSO	S2LR2	before	131Y	92.1449
6-7	DMSO	S2LR2	before	131Y	85.6092
7-8	DMSO	S2LR2	before	131Y	72.4738
0-1	DMSO	S2LR2	damaged	131Y	56.91
1-2	DMSO	S2LR2	damaged	131Y	51.8044
2-3	DMSO	S2LR2	damaged	131Y	36.2146
3-4	DMSO	S2LR2	damaged	131Y	35.3415
4-5	DMSO	S2LR2	damaged	131Y	46.1017
5-6	DMSO	S2LR2	damaged	131Y	53.6117
6-7	DMSO	S2LR2	damaged	131Y	51.8919
7-8	DMSO	S2LR2	damaged	131Y	38.5
0-1	DMSO	S2LR2	ratio	131Y	0.719145
1-2	DMSO	S2LR2	ratio	131Y	0.407874
2-3	DMSO	S2LR2	ratio	131Y	0.299895
3-4	DMSO	S2LR2	ratio	131Y	0.402004
4-5	DMSO	S2LR2	ratio	131Y	0.468205
5-6	DMSO	S2LR2	ratio	131Y	0.58182
6-7	DMSO	S2LR2	ratio	131Y	0.606148
7-8	DMSO	S2LR2	ratio	131Y	0.531226
0-1	estradiol	S1LR1	before	131Y	20.3957
1-2	estradiol	S1LR1	before	131Y	26.4438
2-3	estradiol	S1LR1	before	131Y	23.169
3-4	estradiol	S1LR1	before	131Y	26.3
4-5	estradiol	S1LR1	before	131Y	30.063
5-6	estradiol	S1LR1	before	131Y	20.9386
6-7	estradiol	S1LR1	before	131Y	25.5891
7-8	estradiol	S1LR1	before	131Y	23.7755
0-1	estradiol	S1LR1	damaged	131Y	28.5332
1-2	estradiol	S1LR1	damaged	131Y	28.4014
2-3	estradiol	S1LR1	damaged	131Y	32.8239
3-4	estradiol	S1LR1	damaged	131Y	44.3554
4-5	estradiol	S1LR1	damaged	131Y	39.2653
5-6	estradiol	S1LR1	damaged	131Y	35.893
6-7	estradiol	S1LR1	damaged	131Y	24.6041
7-8	estradiol	S1LR1	damaged	131Y	27.2642
0-1	estradiol	S1LR1	ratio	131Y	1.39898
1-2	estradiol	S1LR1	ratio	131Y	1.07403
2-3	estradiol	S1LR1	ratio	131Y	1.41672
3-4	estradiol	S1LR1	ratio	131Y	1.68652
4-5	estradiol	S1LR1	ratio	131Y	1.3061
5-6	estradiol	S1LR1	ratio	131Y	1.7142
6-7	estradiol	S1LR1	ratio	131Y	0.961508
7-8	estradiol	S1LR1	ratio	131Y	1.14673
0-1	DMSO	S2LR2	before	131Y	68.3619
1-2	DMSO	S2LR2	before	131Y	125.879
2-3	DMSO	S2LR2	before	131Y	129.049
3-4	DMSO	S2LR2	before	131Y	142.083
4-5	DMSO	S2LR2	before	131Y	127.815
5-6	DMSO	S2LR2	before	131Y	141.252
6-7	DMSO	S2LR2	before	131Y	134.52
7-8	DMSO	S2LR2	before	131Y	134.775
0-1	DMSO	S2LR2	damaged	131Y	43.9643
1-2	DMSO	S2LR2	damaged	131Y	67.0352
2-3	DMSO	S2LR2	damaged	131Y	68.3429
3-4	DMSO	S2LR2	damaged	131Y	62.9924
4-5	DMSO	S2LR2	damaged	131Y	76.4187
5-6	DMSO	S2LR2	damaged	131Y	69.5173
6-7	DMSO	S2LR2	damaged	131Y	62.3591
7-8	DMSO	S2LR2	damaged	131Y	67.6777
0-1	DMSO	S2LR2	ratio	131Y	0.643111
1-2	DMSO	S2LR2	ratio	131Y	0.532535
2-3	DMSO	S2LR2	ratio	131Y	0.529587
3-4	DMSO	S2LR2	ratio	131Y	0.443349
4-5	DMSO	S2LR2	ratio	131Y	0.597887
5-6	DMSO	S2LR2	ratio	131Y	0.49215
6-7	DMSO	S2LR2	ratio	131Y	0.463569
7-8	DMSO	S2LR2	ratio	131Y	0.502152
0-1	estradiol	S1LR2	before	131Y	61.9067
1-2	estradiol	S1LR3	before	131Y	71.4366
2-3	estradiol	S1LR4	before	131Y	56.1341
3-4	estradiol	S1LR5	before	131Y	58.4275
4-5	estradiol	S1LR6	before	131Y	68.8053
5-6	estradiol	S1LR7	before	131Y	71.3053
6-7	estradiol	S1LR8	before	131Y	79.7112
7-8	estradiol	S1LR9	before	131Y	95.3667
0-1	estradiol	S1LR2	damaged	131Y	47.0241
1-2	estradiol	S1LR3	damaged	131Y	47.6539
2-3	estradiol	S1LR4	damaged	131Y	51.3695
3-4	estradiol	S1LR5	damaged	131Y	56.2192
4-5	estradiol	S1LR6	damaged	131Y	57.4035
5-6	estradiol	S1LR7	damaged	131Y	67.4164
6-7	estradiol	S1LR8	damaged	131Y	50.5842
7-8	estradiol	S1LR9	damaged	131Y	46.2407
0-1	estradiol	S1LR2	ratio	131Y	0.759597
1-2	estradiol	S1LR3	ratio	131Y	0.667079
2-3	estradiol	S1LR4	ratio	131Y	0.915121
3-4	estradiol	S1LR5	ratio	131Y	0.962205
4-5	estradiol	S1LR6	ratio	131Y	0.834289
5-6	estradiol	S1LR7	ratio	131Y	0.945463
6-7	estradiol	S1LR8	ratio	131Y	0.634594
7-8	estradiol	S1LR9	ratio	131Y	0.484873
0-1	DMSO	S2LR1	before	131Y	73.2474
1-2	DMSO	S2LR1	before	131Y	108.394
2-3	DMSO	S2LR1	before	131Y	97.0817
3-4	DMSO	S2LR1	before	131Y	98.3989
4-5	DMSO	S2LR1	before	131Y	92.2814
5-6	DMSO	S2LR1	before	131Y	89.6206
6-7	DMSO	S2LR1	before	131Y	62.5657
7-8	DMSO	S2LR1	before	131Y	63.7718
0-1	DMSO	S2LR1	damaged	131Y	30.952
1-2	DMSO	S2LR1	damaged	131Y	42.8734
2-3	DMSO	S2LR1	damaged	131Y	65.1736
3-4	DMSO	S2LR1	damaged	131Y	64.7321
4-5	DMSO	S2LR1	damaged	131Y	65.4045
5-6	DMSO	S2LR1	damaged	131Y	62.8812
6-7	DMSO	S2LR1	damaged	131Y	52.4351
7-8	DMSO	S2LR1	damaged	131Y	36.7461
0-1	DMSO	S2LR1	ratio	131Y	0.422568
1-2	DMSO	S2LR1	ratio	131Y	0.395535
2-3	DMSO	S2LR1	ratio	131Y	0.671327
3-4	DMSO	S2LR1	ratio	131Y	0.657854
4-5	DMSO	S2LR1	ratio	131Y	0.708751
5-6	DMSO	S2LR1	ratio	131Y	0.701637
6-7	DMSO	S2LR1	ratio	131Y	0.83808
7-8	DMSO	S2LR1	ratio	131Y	0.576212
0-1	estradiol	S2LR1	before	131Y	72.8689
1-2	estradiol	S2LR1	before	131Y	112.67
2-3	estradiol	S2LR1	before	131Y	102.301
3-4	estradiol	S2LR1	before	131Y	122.279
4-5	estradiol	S2LR1	before	131Y	120.862
5-6	estradiol	S2LR1	before	131Y	106.069
6-7	estradiol	S2LR1	before	131Y	95.5306
7-8	estradiol	S2LR1	before	131Y	86.4209
0-1	estradiol	S2LR1	damaged	131Y	33.2482
1-2	estradiol	S2LR1	damaged	131Y	68.514
2-3	estradiol	S2LR1	damaged	131Y	82.3806
3-4	estradiol	S2LR1	damaged	131Y	70.4888
4-5	estradiol	S2LR1	damaged	131Y	65.569
5-6	estradiol	S2LR1	damaged	131Y	67.9092
6-7	estradiol	S2LR1	damaged	131Y	64.2341
7-8	estradiol	S2LR1	damaged	131Y	53.8747
0-1	estradiol	S2LR1	ratio	131Y	0.456275
1-2	estradiol	S2LR1	ratio	131Y	0.608093
2-3	estradiol	S2LR1	ratio	131Y	0.80528
3-4	estradiol	S2LR1	ratio	131Y	0.57646
4-5	estradiol	S2LR1	ratio	131Y	0.542512
5-6	estradiol	S2LR1	ratio	131Y	0.640239
6-7	estradiol	S2LR1	ratio	131Y	0.672393
7-8	estradiol	S2LR1	ratio	131Y	0.623398
0-1	estradiol	S4LR1	before	131Y	40.2336
1-2	estradiol	S4LR1	before	131Y	35.4923
2-3	estradiol	S4LR1	before	131Y	42.4651
3-4	estradiol	S4LR1	before	131Y	45.5716
4-5	estradiol	S4LR1	before	131Y	45.8434
5-6	estradiol	S4LR1	before	131Y	38.5314
6-7	estradiol	S4LR1	before	131Y	39.2774
7-8	estradiol	S4LR1	before	131Y	33.0589
0-1	estradiol	S4LR1	damaged	131Y	30.3774
1-2	estradiol	S4LR1	damaged	131Y	41.5102
2-3	estradiol	S4LR1	damaged	131Y	36.7365
3-4	estradiol	S4LR1	damaged	131Y	40.3959
4-5	estradiol	S4LR1	damaged	131Y	36.9674
5-6	estradiol	S4LR1	damaged	131Y	47.0478
6-7	estradiol	S4LR1	damaged	131Y	52.6143
7-8	estradiol	S4LR1	damaged	131Y	38.1273
0-1	estradiol	S4LR1	ratio	131Y	0.755026
1-2	estradiol	S4LR1	ratio	131Y	1.16956
2-3	estradiol	S4LR1	ratio	131Y	0.865098
3-4	estradiol	S4LR1	ratio	131Y	0.886427
4-5	estradiol	S4LR1	ratio	131Y	0.806383
5-6	estradiol	S4LR1	ratio	131Y	1.22102
6-7	estradiol	S4LR1	ratio	131Y	1.33956
7-8	estradiol	S4LR1	ratio	131Y	1.15332
0-1	DMSO	S2LR2	before	131Y	51.9504
1-2	DMSO	S2LR2	before	131Y	81.7694
2-3	DMSO	S2LR2	before	131Y	109.309
3-4	DMSO	S2LR2	before	131Y	124.943
4-5	DMSO	S2LR2	before	131Y	113.358
5-6	DMSO	S2LR2	before	131Y	106.839
6-7	DMSO	S2LR2	before	131Y	116.532
7-8	DMSO	S2LR2	before	131Y	108.556
0-1	DMSO	S2LR2	damaged	131Y	28.4478
1-2	DMSO	S2LR2	damaged	131Y	26.6996
2-3	DMSO	S2LR2	damaged	131Y	45.5697
3-4	DMSO	S2LR2	damaged	131Y	39.717
4-5	DMSO	S2LR2	damaged	131Y	34.9574
5-6	DMSO	S2LR2	damaged	131Y	32.4124
6-7	DMSO	S2LR2	damaged	131Y	33.7487
7-8	DMSO	S2LR2	damaged	131Y	31.3076
0-1	DMSO	S2LR2	ratio	131Y	0.547595
1-2	DMSO	S2LR2	ratio	131Y	0.326523
2-3	DMSO	S2LR2	ratio	131Y	0.416889
3-4	DMSO	S2LR2	ratio	131Y	0.317881
4-5	DMSO	S2LR2	ratio	131Y	0.30838
5-6	DMSO	S2LR2	ratio	131Y	0.303377
6-7	DMSO	S2LR2	ratio	131Y	0.289609
7-8	DMSO	S2LR2	ratio	131Y	0.2884
0-1	estradiol	S1LR1	before	131Y	15.3455
1-2	estradiol	S1LR1	before	131Y	21.6653
2-3	estradiol	S1LR1	before	131Y	17.0625
3-4	estradiol	S1LR1	before	131Y	20.4791
4-5	estradiol	S1LR1	before	131Y	21.5528
5-6	estradiol	S1LR1	before	131Y	22.7036
6-7	estradiol	S1LR1	before	131Y	28.4074
7-8	estradiol	S1LR1	before	131Y	20.8691
0-1	estradiol	S1LR1	damaged	131Y	17.9853
1-2	estradiol	S1LR1	damaged	131Y	14.5628
2-3	estradiol	S1LR1	damaged	131Y	10.0273
3-4	estradiol	S1LR1	damaged	131Y	15.1297
4-5	estradiol	S1LR1	damaged	131Y	15.9313
5-6	estradiol	S1LR1	damaged	131Y	13.7271
6-7	estradiol	S1LR1	damaged	131Y	22.3412
7-8	estradiol	S1LR1	damaged	131Y	23.3286
0-1	estradiol	S1LR1	ratio	131Y	1.17202
1-2	estradiol	S1LR1	ratio	131Y	0.672172
2-3	estradiol	S1LR1	ratio	131Y	0.587679
3-4	estradiol	S1LR1	ratio	131Y	0.738785
4-5	estradiol	S1LR1	ratio	131Y	0.739172
5-6	estradiol	S1LR1	ratio	131Y	0.604622
6-7	estradiol	S1LR1	ratio	131Y	0.786457
7-8	estradiol	S1LR1	ratio	131Y	1.11785
0-1	DMSO	S2LR2	before	131Y	73.6167
1-2	DMSO	S2LR2	before	131Y	116.564
2-3	DMSO	S2LR2	before	131Y	131.912
3-4	DMSO	S2LR2	before	131Y	130.11
4-5	DMSO	S2LR2	before	131Y	133.509
5-6	DMSO	S2LR2	before	131Y	127.388
6-7	DMSO	S2LR2	before	131Y	131.007
7-8	DMSO	S2LR2	before	131Y	131.779
0-1	DMSO	S2LR2	damaged	131Y	54.2217
1-2	DMSO	S2LR2	damaged	131Y	57.6144
2-3	DMSO	S2LR2	damaged	131Y	64.898
3-4	DMSO	S2LR2	damaged	131Y	73.3455
4-5	DMSO	S2LR2	damaged	131Y	70.739
5-6	DMSO	S2LR2	damaged	131Y	77.9209
6-7	DMSO	S2LR2	damaged	131Y	77.5294
7-8	DMSO	S2LR2	damaged	131Y	76.6706
0-1	DMSO	S2LR2	ratio	131Y	0.73654
1-2	DMSO	S2LR2	ratio	131Y	0.494272
2-3	DMSO	S2LR2	ratio	131Y	0.49198
3-4	DMSO	S2LR2	ratio	131Y	0.563721
4-5	DMSO	S2LR2	ratio	131Y	0.529846
5-6	DMSO	S2LR2	ratio	131Y	0.611684
6-7	DMSO	S2LR2	ratio	131Y	0.591796
7-8	DMSO	S2LR2	ratio	131Y	0.581813
0-1	estradiol	S1LR2	before	131Y	49.5756
1-2	estradiol	S1LR3	before	131Y	93.0299
2-3	estradiol	S1LR4	before	131Y	73.6968
3-4	estradiol	S1LR5	before	131Y	82.2171
4-5	estradiol	S1LR6	before	131Y	90.0202
5-6	estradiol	S1LR7	before	131Y	96.8781
6-7	estradiol	S1LR8	before	131Y	98.1695
7-8	estradiol	S1LR9	before	131Y	89.678
0-1	estradiol	S1LR2	damaged	131Y	34.3225
1-2	estradiol	S1LR3	damaged	131Y	49.0465
2-3	estradiol	S1LR4	damaged	131Y	57.9394
3-4	estradiol	S1LR5	damaged	131Y	53.5271
4-5	estradiol	S1LR6	damaged	131Y	64.9383
5-6	estradiol	S1LR7	damaged	131Y	71.8345
6-7	estradiol	S1LR8	damaged	131Y	53.6056
7-8	estradiol	S1LR9	damaged	131Y	49.7241
0-1	estradiol	S1LR2	ratio	131Y	0.692326
1-2	estradiol	S1LR3	ratio	131Y	0.527212
2-3	estradiol	S1LR4	ratio	131Y	0.786186
3-4	estradiol	S1LR5	ratio	131Y	0.651046
4-5	estradiol	S1LR6	ratio	131Y	0.721374
5-6	estradiol	S1LR7	ratio	131Y	0.741493
6-7	estradiol	S1LR8	ratio	131Y	0.546052
7-8	estradiol	S1LR9	ratio	131Y	0.554474
0-1	DMSO	S2LR1	before	131Y	58.462
1-2	DMSO	S2LR1	before	131Y	107.844
2-3	DMSO	S2LR1	before	131Y	105.669
3-4	DMSO	S2LR1	before	131Y	95.8568
4-5	DMSO	S2LR1	before	131Y	83.0935
5-6	DMSO	S2LR1	before	131Y	75.0061
6-7	DMSO	S2LR1	before	131Y	81.756
7-8	DMSO	S2LR1	before	131Y	61.8175
0-1	DMSO	S2LR1	damaged	131Y	30.5796
1-2	DMSO	S2LR1	damaged	131Y	52.7446
2-3	DMSO	S2LR1	damaged	131Y	54.1713
3-4	DMSO	S2LR1	damaged	131Y	59.8305
4-5	DMSO	S2LR1	damaged	131Y	48.8019
5-6	DMSO	S2LR1	damaged	131Y	43.6687
6-7	DMSO	S2LR1	damaged	131Y	47.0816
7-8	DMSO	S2LR1	damaged	131Y	42.0437
0-1	DMSO	S2LR1	ratio	131Y	0.523067
1-2	DMSO	S2LR1	ratio	131Y	0.489082
2-3	DMSO	S2LR1	ratio	131Y	0.51265
3-4	DMSO	S2LR1	ratio	131Y	0.624165
4-5	DMSO	S2LR1	ratio	131Y	0.587312
5-6	DMSO	S2LR1	ratio	131Y	0.582202
6-7	DMSO	S2LR1	ratio	131Y	0.57588
7-8	DMSO	S2LR1	ratio	131Y	0.680127
0-1	estradiol	S2LR1	before	131Y	25.9824
1-2	estradiol	S2LR1	before	131Y	48.9625
2-3	estradiol	S2LR1	before	131Y	69.8978
3-4	estradiol	S2LR1	before	131Y	76.0072
4-5	estradiol	S2LR1	before	131Y	72.5761
5-6	estradiol	S2LR1	before	131Y	67.5894
6-7	estradiol	S2LR1	before	131Y	63.9059
7-8	estradiol	S2LR1	before	131Y	72.776
0-1	estradiol	S2LR1	damaged	131Y	19.1516
1-2	estradiol	S2LR1	damaged	131Y	35.845
2-3	estradiol	S2LR1	damaged	131Y	52.8531
3-4	estradiol	S2LR1	damaged	131Y	48.0659
4-5	estradiol	S2LR1	damaged	131Y	44.299
5-6	estradiol	S2LR1	damaged	131Y	46.3763
6-7	estradiol	S2LR1	damaged	131Y	42.2792
7-8	estradiol	S2LR1	damaged	131Y	38.665
0-1	estradiol	S2LR1	ratio	131Y	0.737097
1-2	estradiol	S2LR1	ratio	131Y	0.73209
2-3	estradiol	S2LR1	ratio	131Y	0.756147
3-4	estradiol	S2LR1	ratio	131Y	0.632386
4-5	estradiol	S2LR1	ratio	131Y	0.610381
5-6	estradiol	S2LR1	ratio	131Y	0.686148
6-7	estradiol	S2LR1	ratio	131Y	0.661585
7-8	estradiol	S2LR1	ratio	131Y	0.531288
0-1	estradiol	S4LR1	before	131Y	35.2151
1-2	estradiol	S4LR1	before	131Y	28.6307
2-3	estradiol	S4LR1	before	131Y	29.6986
3-4	estradiol	S4LR1	before	131Y	28.8279
4-5	estradiol	S4LR1	before	131Y	32.9408
5-6	estradiol	S4LR1	before	131Y	30.6632
6-7	estradiol	S4LR1	before	131Y	35.4484
7-8	estradiol	S4LR1	before	131Y	28.3327
0-1	estradiol	S4LR1	damaged	131Y	23.0535
1-2	estradiol	S4LR1	damaged	131Y	47.0042
2-3	estradiol	S4LR1	damaged	131Y	51.6951
3-4	estradiol	S4LR1	damaged	131Y	43.9727
4-5	estradiol	S4LR1	damaged	131Y	36.8307
5-6	estradiol	S4LR1	damaged	131Y	36.3845
6-7	estradiol	S4LR1	damaged	131Y	27.5407
7-8	estradiol	S4LR1	damaged	131Y	28.0196
0-1	estradiol	S4LR1	ratio	131Y	0.65465
1-2	estradiol	S4LR1	ratio	131Y	1.64174
2-3	estradiol	S4LR1	ratio	131Y	1.74066
3-4	estradiol	S4LR1	ratio	131Y	1.52535
4-5	estradiol	S4LR1	ratio	131Y	1.11809
5-6	estradiol	S4LR1	ratio	131Y	1.18659
6-7	estradiol	S4LR1	ratio	131Y	0.776921
7-8	estradiol	S4LR1	ratio	131Y	0.98895
0-1	DMSO	S2LR2	before	131Y	38.1828
1-2	DMSO	S2LR2	before	131Y	75.7527
2-3	DMSO	S2LR2	before	131Y	79.9209
3-4	DMSO	S2LR2	before	131Y	81.7332
4-5	DMSO	S2LR2	before	131Y	74.6812
5-6	DMSO	S2LR2	before	131Y	68.6243
6-7	DMSO	S2LR2	before	131Y	58.6027
7-8	DMSO	S2LR2	before	131Y	70.2835
0-1	DMSO	S2LR2	damaged	131Y	21.4595
1-2	DMSO	S2LR2	damaged	131Y	19.885
2-3	DMSO	S2LR2	damaged	131Y	24.6757
3-4	DMSO	S2LR2	damaged	131Y	27.6593
4-5	DMSO	S2LR2	damaged	131Y	22.9324
5-6	DMSO	S2LR2	damaged	131Y	16.4075
6-7	DMSO	S2LR2	damaged	131Y	18.9869
7-8	DMSO	S2LR2	damaged	131Y	20.5244
0-1	DMSO	S2LR2	ratio	131Y	0.56202
1-2	DMSO	S2LR2	ratio	131Y	0.262499
2-3	DMSO	S2LR2	ratio	131Y	0.308751
3-4	DMSO	S2LR2	ratio	131Y	0.33841
4-5	DMSO	S2LR2	ratio	131Y	0.30707
5-6	DMSO	S2LR2	ratio	131Y	0.239091
6-7	DMSO	S2LR2	ratio	131Y	0.323994
7-8	DMSO	S2LR2	ratio	131Y	0.292022
0-1	estradiol	S1LR1	before	131Y	20.0919
1-2	estradiol	S1LR1	before	131Y	30.2096
2-3	estradiol	S1LR1	before	131Y	26.0969
3-4	estradiol	S1LR1	before	131Y	24.9616
4-5	estradiol	S1LR1	before	131Y	25.4474
5-6	estradiol	S1LR1	before	131Y	28.8187
6-7	estradiol	S1LR1	before	131Y	32.6772
7-8	estradiol	S1LR1	before	131Y	29.06
0-1	estradiol	S1LR1	damaged	131Y	14.5617
1-2	estradiol	S1LR1	damaged	131Y	15.1635
2-3	estradiol	S1LR1	damaged	131Y	19.0133
3-4	estradiol	S1LR1	damaged	131Y	28.3348
4-5	estradiol	S1LR1	damaged	131Y	29.2641
5-6	estradiol	S1LR1	damaged	131Y	26.2854
6-7	estradiol	S1LR1	damaged	131Y	28.674
7-8	estradiol	S1LR1	damaged	131Y	14.6768
0-1	estradiol	S1LR1	ratio	131Y	0.724754
1-2	estradiol	S1LR1	ratio	131Y	0.501943
2-3	estradiol	S1LR1	ratio	131Y	0.728566
3-4	estradiol	S1LR1	ratio	131Y	1.13514
4-5	estradiol	S1LR1	ratio	131Y	1.14998
5-6	estradiol	S1LR1	ratio	131Y	0.912095
6-7	estradiol	S1LR1	ratio	131Y	0.877491
7-8	estradiol	S1LR1	ratio	131Y	0.505051
0-1	DMSO	S2LR2	before	131Y	52.8368
1-2	DMSO	S2LR2	before	131Y	99.6834
2-3	DMSO	S2LR2	before	131Y	100.198
3-4	DMSO	S2LR2	before	131Y	112.624
4-5	DMSO	S2LR2	before	131Y	125.893
5-6	DMSO	S2LR2	before	131Y	123.758
6-7	DMSO	S2LR2	before	131Y	138.929
7-8	DMSO	S2LR2	before	131Y	122.99
0-1	DMSO	S2LR2	damaged	131Y	41.926
1-2	DMSO	S2LR2	damaged	131Y	48.8762
2-3	DMSO	S2LR2	damaged	131Y	49.0531
3-4	DMSO	S2LR2	damaged	131Y	65.8223
4-5	DMSO	S2LR2	damaged	131Y	54.9222
5-6	DMSO	S2LR2	damaged	131Y	54.321
6-7	DMSO	S2LR2	damaged	131Y	48.1154
7-8	DMSO	S2LR2	damaged	131Y	57.4231
0-1	DMSO	S2LR2	ratio	131Y	0.793501
1-2	DMSO	S2LR2	ratio	131Y	0.490314
2-3	DMSO	S2LR2	ratio	131Y	0.489564
3-4	DMSO	S2LR2	ratio	131Y	0.584443
4-5	DMSO	S2LR2	ratio	131Y	0.436262
5-6	DMSO	S2LR2	ratio	131Y	0.438928
6-7	DMSO	S2LR2	ratio	131Y	0.346332
7-8	DMSO	S2LR2	ratio	131Y	0.466893
0-1	estradiol	S1LR2	before	131Y	46.3139
1-2	estradiol	S1LR3	before	131Y	52.1375
2-3	estradiol	S1LR4	before	131Y	53.2052
3-4	estradiol	S1LR5	before	131Y	50.5646
4-5	estradiol	S1LR6	before	131Y	50.4071
5-6	estradiol	S1LR7	before	131Y	37.386
6-7	estradiol	S1LR8	before	131Y	38.0221
7-8	estradiol	S1LR9	before	131Y	40.6312
0-1	estradiol	S1LR2	damaged	131Y	18.433
1-2	estradiol	S1LR3	damaged	131Y	36.445
2-3	estradiol	S1LR4	damaged	131Y	30.3744
3-4	estradiol	S1LR5	damaged	131Y	32.4655
4-5	estradiol	S1LR6	damaged	131Y	28.0293
5-6	estradiol	S1LR7	damaged	131Y	25.5551
6-7	estradiol	S1LR8	damaged	131Y	37.5271
7-8	estradiol	S1LR9	damaged	131Y	21.8952
0-1	estradiol	S1LR2	ratio	131Y	0.398002
1-2	estradiol	S1LR3	ratio	131Y	0.699018
2-3	estradiol	S1LR4	ratio	131Y	0.570891
3-4	estradiol	S1LR5	ratio	131Y	0.642058
4-5	estradiol	S1LR6	ratio	131Y	0.556059
5-6	estradiol	S1LR7	ratio	131Y	0.683548
6-7	estradiol	S1LR8	ratio	131Y	0.986982
7-8	estradiol	S1LR9	ratio	131Y	0.538877
0-1	DMSO	S2LR1	before	131Y	65.5979
1-2	DMSO	S2LR1	before	131Y	96.7447
2-3	DMSO	S2LR1	before	131Y	104.13
3-4	DMSO	S2LR1	before	131Y	87.9551
4-5	DMSO	S2LR1	before	131Y	75.7871
5-6	DMSO	S2LR1	before	131Y	95.7592
6-7	DMSO	S2LR1	before	131Y	73.826
7-8	DMSO	S2LR1	before	131Y	74.2481
0-1	DMSO	S2LR1	damaged	131Y	39.6342
1-2	DMSO	S2LR1	damaged	131Y	48.599
2-3	DMSO	S2LR1	damaged	131Y	50.7248
3-4	DMSO	S2LR1	damaged	131Y	51.3688
4-5	DMSO	S2LR1	damaged	131Y	50.8104
5-6	DMSO	S2LR1	damaged	131Y	67.3424
6-7	DMSO	S2LR1	damaged	131Y	65.8914
7-8	DMSO	S2LR1	damaged	131Y	56.8909
0-1	DMSO	S2LR1	ratio	131Y	0.604199
1-2	DMSO	S2LR1	ratio	131Y	0.502343
2-3	DMSO	S2LR1	ratio	131Y	0.487132
3-4	DMSO	S2LR1	ratio	131Y	0.584035
4-5	DMSO	S2LR1	ratio	131Y	0.670436
5-6	DMSO	S2LR1	ratio	131Y	0.703247
6-7	DMSO	S2LR1	ratio	131Y	0.892523
7-8	DMSO	S2LR1	ratio	131Y	0.766227
0-1	estradiol	S2LR1	before	131Y	47.5408
1-2	estradiol	S2LR1	before	131Y	78.5171
2-3	estradiol	S2LR1	before	131Y	77.8417
3-4	estradiol	S2LR1	before	131Y	67.5192
4-5	estradiol	S2LR1	before	131Y	82.159
5-6	estradiol	S2LR1	before	131Y	68.7704
6-7	estradiol	S2LR1	before	131Y	60.2815
7-8	estradiol	S2LR1	before	131Y	58.7678
0-1	estradiol	S2LR1	damaged	131Y	23.0589
1-2	estradiol	S2LR1	damaged	131Y	29.2293
2-3	estradiol	S2LR1	damaged	131Y	32.1239
3-4	estradiol	S2LR1	damaged	131Y	39.5783
4-5	estradiol	S2LR1	damaged	131Y	42.7766
5-6	estradiol	S2LR1	damaged	131Y	34.934
6-7	estradiol	S2LR1	damaged	131Y	35.9661
7-8	estradiol	S2LR1	damaged	131Y	30.1169
0-1	estradiol	S2LR1	ratio	131Y	0.485034
1-2	estradiol	S2LR1	ratio	131Y	0.372267
2-3	estradiol	S2LR1	ratio	131Y	0.412683
3-4	estradiol	S2LR1	ratio	131Y	0.586179
4-5	estradiol	S2LR1	ratio	131Y	0.520657
5-6	estradiol	S2LR1	ratio	131Y	0.507981
6-7	estradiol	S2LR1	ratio	131Y	0.596636
7-8	estradiol	S2LR1	ratio	131Y	0.512473
0-1	estradiol	S4LR1	before	131Y	47.8094
1-2	estradiol	S4LR1	before	131Y	33.5957
2-3	estradiol	S4LR1	before	131Y	37.4185
3-4	estradiol	S4LR1	before	131Y	37.8929
4-5	estradiol	S4LR1	before	131Y	38.4903
5-6	estradiol	S4LR1	before	131Y	35.2403
6-7	estradiol	S4LR1	before	131Y	37.3378
7-8	estradiol	S4LR1	before	131Y	38.0656
0-1	estradiol	S4LR1	damaged	131Y	60.3362
1-2	estradiol	S4LR1	damaged	131Y	54.2433
2-3	estradiol	S4LR1	damaged	131Y	46.9731
3-4	estradiol	S4LR1	damaged	131Y	35.3367
4-5	estradiol	S4LR1	damaged	131Y	31.4319
5-6	estradiol	S4LR1	damaged	131Y	32.474
6-7	estradiol	S4LR1	damaged	131Y	21.1467
7-8	estradiol	S4LR1	damaged	131Y	20.5247
0-1	estradiol	S4LR1	ratio	131Y	1.26201
1-2	estradiol	S4LR1	ratio	131Y	1.61459
2-3	estradiol	S4LR1	ratio	131Y	1.25534
3-4	estradiol	S4LR1	ratio	131Y	0.932541
4-5	estradiol	S4LR1	ratio	131Y	0.816618
5-6	estradiol	S4LR1	ratio	131Y	0.921504
6-7	estradiol	S4LR1	ratio	131Y	0.566362
7-8	estradiol	S4LR1	ratio	131Y	0.539192
0-1	DMSO	S2LR2	before	131Y	60.2074
1-2	DMSO	S2LR2	before	131Y	80.939
2-3	DMSO	S2LR2	before	131Y	92.5812
3-4	DMSO	S2LR2	before	131Y	100.845
4-5	DMSO	S2LR2	before	131Y	95.9735
5-6	DMSO	S2LR2	before	131Y	102.047
6-7	DMSO	S2LR2	before	131Y	100.511
7-8	DMSO	S2LR2	before	131Y	86.2058
0-1	DMSO	S2LR2	damaged	131Y	26.6968
1-2	DMSO	S2LR2	damaged	131Y	22.9433
2-3	DMSO	S2LR2	damaged	131Y	18.4502
3-4	DMSO	S2LR2	damaged	131Y	18.9337
4-5	DMSO	S2LR2	damaged	131Y	31.3249
5-6	DMSO	S2LR2	damaged	131Y	28.2867
6-7	DMSO	S2LR2	damaged	131Y	30.6715
7-8	DMSO	S2LR2	damaged	131Y	22.0942
0-1	DMSO	S2LR2	ratio	131Y	0.443414
1-2	DMSO	S2LR2	ratio	131Y	0.283464
2-3	DMSO	S2LR2	ratio	131Y	0.199286
3-4	DMSO	S2LR2	ratio	131Y	0.187749
4-5	DMSO	S2LR2	ratio	131Y	0.326391
5-6	DMSO	S2LR2	ratio	131Y	0.277192
6-7	DMSO	S2LR2	ratio	131Y	0.305155
7-8	DMSO	S2LR2	ratio	131Y	0.256296
0-1	estradiol	S1LR1	before	131Y	25.6759
1-2	estradiol	S1LR1	before	131Y	22.0145
2-3	estradiol	S1LR1	before	131Y	29.998
3-4	estradiol	S1LR1	before	131Y	29.4535
4-5	estradiol	S1LR1	before	131Y	34.9667
5-6	estradiol	S1LR1	before	131Y	33.5169
6-7	estradiol	S1LR1	before	131Y	29.2966
7-8	estradiol	S1LR1	before	131Y	34.5083
0-1	estradiol	S1LR1	damaged	131Y	10.7759
1-2	estradiol	S1LR1	damaged	131Y	9.20829
2-3	estradiol	S1LR1	damaged	131Y	11.072
3-4	estradiol	S1LR1	damaged	131Y	11.6359
4-5	estradiol	S1LR1	damaged	131Y	14.2696
5-6	estradiol	S1LR1	damaged	131Y	16.7737
6-7	estradiol	S1LR1	damaged	131Y	16.3779
7-8	estradiol	S1LR1	damaged	131Y	11.7974
0-1	estradiol	S1LR1	ratio	131Y	0.419689
1-2	estradiol	S1LR1	ratio	131Y	0.418282
2-3	estradiol	S1LR1	ratio	131Y	0.36909
3-4	estradiol	S1LR1	ratio	131Y	0.39506
4-5	estradiol	S1LR1	ratio	131Y	0.408091
5-6	estradiol	S1LR1	ratio	131Y	0.500455
6-7	estradiol	S1LR1	ratio	131Y	0.559036
7-8	estradiol	S1LR1	ratio	131Y	0.341872
0-1	DMSO	S2LR2	before	131Y	34.9559
1-2	DMSO	S2LR2	before	131Y	72.6494
2-3	DMSO	S2LR2	before	131Y	91.7319
3-4	DMSO	S2LR2	before	131Y	86.4576
4-5	DMSO	S2LR2	before	131Y	83.9594
5-6	DMSO	S2LR2	before	131Y	76.4145
6-7	DMSO	S2LR2	before	131Y	81.077
7-8	DMSO	S2LR2	before	131Y	73.8647
0-1	DMSO	S2LR2	damaged	131Y	29.7876
1-2	DMSO	S2LR2	damaged	131Y	39.2492
2-3	DMSO	S2LR2	damaged	131Y	28.2444
3-4	DMSO	S2LR2	damaged	131Y	28.0792
4-5	DMSO	S2LR2	damaged	131Y	24.6554
5-6	DMSO	S2LR2	damaged	131Y	23.42
6-7	DMSO	S2LR2	damaged	131Y	21.8582
7-8	DMSO	S2LR2	damaged	131Y	15.5903
0-1	DMSO	S2LR2	ratio	131Y	0.852147
1-2	DMSO	S2LR2	ratio	131Y	0.540255
2-3	DMSO	S2LR2	ratio	131Y	0.307901
3-4	DMSO	S2LR2	ratio	131Y	0.324775
4-5	DMSO	S2LR2	ratio	131Y	0.293659
5-6	DMSO	S2LR2	ratio	131Y	0.306486
6-7	DMSO	S2LR2	ratio	131Y	0.269598
7-8	DMSO	S2LR2	ratio	131Y	0.211066
0-1	estradiol	S4LR1	before	131Y	27.7777
1-2	estradiol	S4LR1	before	131Y	34.6149
2-3	estradiol	S4LR1	before	131Y	44.0376
3-4	estradiol	S4LR1	before	131Y	34.666
4-5	estradiol	S4LR1	before	131Y	27.3774
5-6	estradiol	S4LR1	before	131Y	28.9013
6-7	estradiol	S4LR1	before	131Y	24.6822
7-8	estradiol	S4LR1	before	131Y	25.0999
0-1	estradiol	S4LR1	damaged	131Y	60.8302
1-2	estradiol	S4LR1	damaged	131Y	67.3409
2-3	estradiol	S4LR1	damaged	131Y	43.1252
3-4	estradiol	S4LR1	damaged	131Y	31.5568
4-5	estradiol	S4LR1	damaged	131Y	27.818
5-6	estradiol	S4LR1	damaged	131Y	32.322
6-7	estradiol	S4LR1	damaged	131Y	31.3067
7-8	estradiol	S4LR1	damaged	131Y	29.2364
0-1	estradiol	S4LR1	ratio	131Y	2.18989
1-2	estradiol	S4LR1	ratio	131Y	1.94543
2-3	estradiol	S4LR1	ratio	131Y	0.979282
3-4	estradiol	S4LR1	ratio	131Y	0.91031
4-5	estradiol	S4LR1	ratio	131Y	1.01609
5-6	estradiol	S4LR1	ratio	131Y	1.11836
6-7	estradiol	S4LR1	ratio	131Y	1.26839
7-8	estradiol	S4LR1	ratio	131Y	1.1648
0-1	DMSO	S2LR2	before	131Y	42.1465
1-2	DMSO	S2LR2	before	131Y	86.0376
2-3	DMSO	S2LR2	before	131Y	111.688
3-4	DMSO	S2LR2	before	131Y	100.134
4-5	DMSO	S2LR2	before	131Y	101.191
5-6	DMSO	S2LR2	before	131Y	84.0472
6-7	DMSO	S2LR2	before	131Y	8.36433
7-8	DMSO	S2LR2	before	131Y
0-1	DMSO	S2LR2	damaged	131Y	24.9249
1-2	DMSO	S2LR2	damaged	131Y	30.8499
2-3	DMSO	S2LR2	damaged	131Y	36.0643
3-4	DMSO	S2LR2	damaged	131Y	33.1671
4-5	DMSO	S2LR2	damaged	131Y	33.0088
5-6	DMSO	S2LR2	damaged	131Y	23.4292
6-7	DMSO	S2LR2	damaged	131Y	20.7437
7-8	DMSO	S2LR2	damaged	131Y	22.638
0-1	DMSO	S2LR2	ratio	131Y	0.591388
1-2	DMSO	S2LR2	ratio	131Y	0.358563
2-3	DMSO	S2LR2	ratio	131Y	0.322902
3-4	DMSO	S2LR2	ratio	131Y	0.331226
4-5	DMSO	S2LR2	ratio	131Y	0.326201
5-6	DMSO	S2LR2	ratio	131Y	0.278762
6-7	DMSO	S2LR2	ratio	131Y	2.48001
7-8	DMSO	S2LR2	ratio	131Y
0-1	estradiol	S1LR1	before	131Y	51.9477
1-2	estradiol	S1LR1	before	131Y	51.7145
2-3	estradiol	S1LR1	before	131Y	52.3133
3-4	estradiol	S1LR1	before	131Y	28.5998
4-5	estradiol	S1LR1	before	131Y	34.2211
5-6	estradiol	S1LR1	before	131Y	41.5298
6-7	estradiol	S1LR1	before	131Y	32.615
7-8	estradiol	S1LR1	before	131Y	31.0551
0-1	estradiol	S1LR1	damaged	131Y	17.6365
1-2	estradiol	S1LR1	damaged	131Y	9.0609
2-3	estradiol	S1LR1	damaged	131Y	10.6232
3-4	estradiol	S1LR1	damaged	131Y	17.6554
4-5	estradiol	S1LR1	damaged	131Y	5.45239
5-6	estradiol	S1LR1	damaged	131Y	10.5246
6-7	estradiol	S1LR1	damaged	131Y	17.2056
7-8	estradiol	S1LR1	damaged	131Y	25.1747
0-1	estradiol	S1LR1	ratio	131Y	0.339505
1-2	estradiol	S1LR1	ratio	131Y	0.17521
2-3	estradiol	S1LR1	ratio	131Y	0.203068
3-4	estradiol	S1LR1	ratio	131Y	0.617326
4-5	estradiol	S1LR1	ratio	131Y	0.159328
5-6	estradiol	S1LR1	ratio	131Y	0.253424
6-7	estradiol	S1LR1	ratio	131Y	0.527536
7-8	estradiol	S1LR1	ratio	131Y	0.810646
0-1	DMSO	S2LR2	before	131Y	56.7196
1-2	DMSO	S2LR2	before	131Y	111.265
2-3	DMSO	S2LR2	before	131Y	87.7966
3-4	DMSO	S2LR2	before	131Y	80.6068
4-5	DMSO	S2LR2	before	131Y	89.9713
5-6	DMSO	S2LR2	before	131Y	81.885
6-7	DMSO	S2LR2	before	131Y	91.9248
7-8	DMSO	S2LR2	before	131Y	80.1349
0-1	DMSO	S2LR2	damaged	131Y	20.6603
1-2	DMSO	S2LR2	damaged	131Y	19.7449
2-3	DMSO	S2LR2	damaged	131Y	23.9896
3-4	DMSO	S2LR2	damaged	131Y	27.5521
4-5	DMSO	S2LR2	damaged	131Y	28.3003
5-6	DMSO	S2LR2	damaged	131Y	25.8059
6-7	DMSO	S2LR2	damaged	131Y	27.5169
7-8	DMSO	S2LR2	damaged	131Y	21.56
0-1	DMSO	S2LR2	ratio	131Y	0.364254
1-2	DMSO	S2LR2	ratio	131Y	0.177458
2-3	DMSO	S2LR2	ratio	131Y	0.27324
3-4	DMSO	S2LR2	ratio	131Y	0.341809
4-5	DMSO	S2LR2	ratio	131Y	0.314548
5-6	DMSO	S2LR2	ratio	131Y	0.315147
6-7	DMSO	S2LR2	ratio	131Y	0.299341
7-8	DMSO	S2LR2	ratio	131Y	0.269046
0-1	DMSO	S2LR2	before	131Y	52.4059
1-2	DMSO	S2LR2	before	131Y	98.021
2-3	DMSO	S2LR2	before	131Y	111.837
3-4	DMSO	S2LR2	before	131Y	110.182
4-5	DMSO	S2LR2	before	131Y	109.45
5-6	DMSO	S2LR2	before	131Y	91.2472
6-7	DMSO	S2LR2	before	131Y	83.4323
7-8	DMSO	S2LR2	before	131Y	79.2033
0-1	DMSO	S2LR2	damaged	131Y	30.7356
1-2	DMSO	S2LR2	damaged	131Y	31.0027
2-3	DMSO	S2LR2	damaged	131Y	40.6064
3-4	DMSO	S2LR2	damaged	131Y	36.4998
4-5	DMSO	S2LR2	damaged	131Y	41.4246
5-6	DMSO	S2LR2	damaged	131Y	28.016
6-7	DMSO	S2LR2	damaged	131Y	23.5096
7-8	DMSO	S2LR2	damaged	131Y	25.2998
0-1	DMSO	S2LR2	ratio	131Y	0.586491
1-2	DMSO	S2LR2	ratio	131Y	0.316286
2-3	DMSO	S2LR2	ratio	131Y	0.363085
3-4	DMSO	S2LR2	ratio	131Y	0.331269
4-5	DMSO	S2LR2	ratio	131Y	0.378479
5-6	DMSO	S2LR2	ratio	131Y	0.307034
6-7	DMSO	S2LR2	ratio	131Y	0.281781
7-8	DMSO	S2LR2	ratio	131Y	0.319428
0-1	estradiol	S4LR1	before	131Y	50.6872
1-2	estradiol	S4LR1	before	131Y	41.9094
2-3	estradiol	S4LR1	before	131Y	36.1898
3-4	estradiol	S4LR1	before	131Y	31.2868
4-5	estradiol	S4LR1	before	131Y	35.309
5-6	estradiol	S4LR1	before	131Y	29.4181
6-7	estradiol	S4LR1	before	131Y	30.9523
7-8	estradiol	S4LR1	before	131Y	33.863
0-1	estradiol	S4LR1	damaged	131Y	43.715
1-2	estradiol	S4LR1	damaged	131Y	42.9332
2-3	estradiol	S4LR1	damaged	131Y	28.5701
3-4	estradiol	S4LR1	damaged	131Y	18.2473
4-5	estradiol	S4LR1	damaged	131Y	35.8734
5-6	estradiol	S4LR1	damaged	131Y	34.7963
6-7	estradiol	S4LR1	damaged	131Y	36.2009
7-8	estradiol	S4LR1	damaged	131Y	38.2987
0-1	estradiol	S4LR1	ratio	131Y	0.862446
1-2	estradiol	S4LR1	ratio	131Y	1.02443
2-3	estradiol	S4LR1	ratio	131Y	0.789452
3-4	estradiol	S4LR1	ratio	131Y	0.583226
4-5	estradiol	S4LR1	ratio	131Y	1.01599
5-6	estradiol	S4LR1	ratio	131Y	1.18282
6-7	estradiol	S4LR1	ratio	131Y	1.16957
7-8	estradiol	S4LR1	ratio	131Y	1.13099
0-1	estradiol	S1LR1	before	RLP4	63.5784
1-2	estradiol	S1LR1	before	RLP4	75.8773
2-3	estradiol	S1LR1	before	RLP4	49.6159
3-4	estradiol	S1LR1	before	RLP4	29.2731
4-5	estradiol	S1LR1	before	RLP4	28.1104
5-6	estradiol	S1LR1	before	RLP4	17.1961
6-7	estradiol	S1LR1	before	RLP4	14.2443
7-8	estradiol	S1LR1	before	RLP4	9.90906
0-1	estradiol	S1LR1	damaged	RLP4	75.2334
1-2	estradiol	S1LR1	damaged	RLP4	96.1156
2-3	estradiol	S1LR1	damaged	RLP4	77.1268
3-4	estradiol	S1LR1	damaged	RLP4	45.035
4-5	estradiol	S1LR1	damaged	RLP4	29.4396
5-6	estradiol	S1LR1	damaged	RLP4	18.981
6-7	estradiol	S1LR1	damaged	RLP4	14.6734
7-8	estradiol	S1LR1	damaged	RLP4	13.8629
0-1	estradiol	S1LR1	ratio	RLP4	1.18332
1-2	estradiol	S1LR1	ratio	RLP4	1.26672
2-3	estradiol	S1LR1	ratio	RLP4	1.55448
3-4	estradiol	S1LR1	ratio	RLP4	1.53844
4-5	estradiol	S1LR1	ratio	RLP4	1.04728
5-6	estradiol	S1LR1	ratio	RLP4	1.1038
6-7	estradiol	S1LR1	ratio	RLP4	1.03013
7-8	estradiol	S1LR1	ratio	RLP4	1.39901
0-1	DMSO	S2LR2	before	RLP4	94.1252
1-2	DMSO	S2LR2	before	RLP4	106.625
2-3	DMSO	S2LR2	before	RLP4	83.3029
3-4	DMSO	S2LR2	before	RLP4	75.7905
4-5	DMSO	S2LR2	before	RLP4	44.8816
5-6	DMSO	S2LR2	before	RLP4	41.0773
6-7	DMSO	S2LR2	before	RLP4	43.3565
7-8	DMSO	S2LR2	before	RLP4	25.1426
0-1	DMSO	S2LR2	damaged	RLP4	42.4009
1-2	DMSO	S2LR2	damaged	RLP4	51.7607
2-3	DMSO	S2LR2	damaged	RLP4	50.9256
3-4	DMSO	S2LR2	damaged	RLP4	50.5661
4-5	DMSO	S2LR2	damaged	RLP4	54.97
5-6	DMSO	S2LR2	damaged	RLP4	38.1301
6-7	DMSO	S2LR2	damaged	RLP4	36.7941
7-8	DMSO	S2LR2	damaged	RLP4	31.1862
0-1	DMSO	S2LR2	ratio	RLP4	0.450473
1-2	DMSO	S2LR2	ratio	RLP4	0.485449
2-3	DMSO	S2LR2	ratio	RLP4	0.61133
3-4	DMSO	S2LR2	ratio	RLP4	0.667182
4-5	DMSO	S2LR2	ratio	RLP4	1.22478
5-6	DMSO	S2LR2	ratio	RLP4	0.928252
6-7	DMSO	S2LR2	ratio	RLP4	0.848641
7-8	DMSO	S2LR2	ratio	RLP4	1.24037
0-1	estradiol	S1LR2	before	RLP4	75.6702
1-2	estradiol	S1LR3	before	RLP4	83.8357
2-3	estradiol	S1LR4	before	RLP4	58.764
3-4	estradiol	S1LR5	before	RLP4	41.8319
4-5	estradiol	S1LR6	before	RLP4	25.748
5-6	estradiol	S1LR7	before	RLP4	17.5277
6-7	estradiol	S1LR8	before	RLP4	9.96891
7-8	estradiol	S1LR9	before	RLP4	10.4906
0-1	estradiol	S1LR2	damaged	RLP4	48.2585
1-2	estradiol	S1LR3	damaged	RLP4	51.6692
2-3	estradiol	S1LR4	damaged	RLP4	38.042
3-4	estradiol	S1LR5	damaged	RLP4	17.884
4-5	estradiol	S1LR6	damaged	RLP4	11.3945
5-6	estradiol	S1LR7	damaged	RLP4	10.6593
6-7	estradiol	S1LR8	damaged	RLP4	9.51744
7-8	estradiol	S1LR9	damaged	RLP4	7.42936
0-1	estradiol	S1LR2	ratio	RLP4	0.637748
1-2	estradiol	S1LR3	ratio	RLP4	0.616315
2-3	estradiol	S1LR4	ratio	RLP4	0.647369
3-4	estradiol	S1LR5	ratio	RLP4	0.427522
4-5	estradiol	S1LR6	ratio	RLP4	0.44254
5-6	estradiol	S1LR7	ratio	RLP4	0.608137
6-7	estradiol	S1LR8	ratio	RLP4	0.954712
7-8	estradiol	S1LR9	ratio	RLP4	0.708189
0-1	DMSO	S2LR1	before	RLP4	63.2924
1-2	DMSO	S2LR1	before	RLP4	53.398
2-3	DMSO	S2LR1	before	RLP4	31.7032
3-4	DMSO	S2LR1	before	RLP4	23.5683
4-5	DMSO	S2LR1	before	RLP4	36.308
5-6	DMSO	S2LR1	before	RLP4	41.2209
6-7	DMSO	S2LR1	before	RLP4	20.0863
7-8	DMSO	S2LR1	before	RLP4	17.1108
0-1	DMSO	S2LR1	damaged	RLP4	44.7255
1-2	DMSO	S2LR1	damaged	RLP4	48.8115
2-3	DMSO	S2LR1	damaged	RLP4	44.3268
3-4	DMSO	S2LR1	damaged	RLP4	28.2923
4-5	DMSO	S2LR1	damaged	RLP4	34.7875
5-6	DMSO	S2LR1	damaged	RLP4	26.2995
6-7	DMSO	S2LR1	damaged	RLP4	23.843
7-8	DMSO	S2LR1	damaged	RLP4	9.69041
0-1	DMSO	S2LR1	ratio	RLP4	0.70665
1-2	DMSO	S2LR1	ratio	RLP4	0.914108
2-3	DMSO	S2LR1	ratio	RLP4	1.39818
3-4	DMSO	S2LR1	ratio	RLP4	1.20044
4-5	DMSO	S2LR1	ratio	RLP4	0.958122
5-6	DMSO	S2LR1	ratio	RLP4	0.638014
6-7	DMSO	S2LR1	ratio	RLP4	1.18703
7-8	DMSO	S2LR1	ratio	RLP4	0.566334
0-1	estradiol	S2LR1	before	RLP4	50.4338
1-2	estradiol	S2LR1	before	RLP4	58.9956
2-3	estradiol	S2LR1	before	RLP4	51.5867
3-4	estradiol	S2LR1	before	RLP4	41.2122
4-5	estradiol	S2LR1	before	RLP4	34.0863
5-6	estradiol	S2LR1	before	RLP4	28.4061
6-7	estradiol	S2LR1	before	RLP4	29.2002
7-8	estradiol	S2LR1	before	RLP4	30.6114
0-1	estradiol	S2LR1	damaged	RLP4	55.9249
1-2	estradiol	S2LR1	damaged	RLP4	50.2843
2-3	estradiol	S2LR1	damaged	RLP4	34.3262
3-4	estradiol	S2LR1	damaged	RLP4	22.812
4-5	estradiol	S2LR1	damaged	RLP4	13.5643
5-6	estradiol	S2LR1	damaged	RLP4	13.2214
6-7	estradiol	S2LR1	damaged	RLP4	10.5432
7-8	estradiol	S2LR1	damaged	RLP4	6.74497
0-1	estradiol	S2LR1	ratio	RLP4	1.10888
1-2	estradiol	S2LR1	ratio	RLP4	0.852341
2-3	estradiol	S2LR1	ratio	RLP4	0.665408
3-4	estradiol	S2LR1	ratio	RLP4	0.553525
4-5	estradiol	S2LR1	ratio	RLP4	0.397941
5-6	estradiol	S2LR1	ratio	RLP4	0.465444
6-7	estradiol	S2LR1	ratio	RLP4	0.361068
7-8	estradiol	S2LR1	ratio	RLP4	0.220342
0-1	estradiol	S4LR1	before	RLP4	99.7894
1-2	estradiol	S4LR1	before	RLP4	60.5381
2-3	estradiol	S4LR1	before	RLP4	46.6689
3-4	estradiol	S4LR1	before	RLP4	45.0261
4-5	estradiol	S4LR1	before	RLP4	36.8247
5-6	estradiol	S4LR1	before	RLP4	22.7804
6-7	estradiol	S4LR1	before	RLP4	23.4005
7-8	estradiol	S4LR1	before	RLP4	22.9
0-1	estradiol	S4LR1	damaged	RLP4	97.113
1-2	estradiol	S4LR1	damaged	RLP4	117.176
2-3	estradiol	S4LR1	damaged	RLP4	74.1588
3-4	estradiol	S4LR1	damaged	RLP4	50.1726
4-5	estradiol	S4LR1	damaged	RLP4	39.2221
5-6	estradiol	S4LR1	damaged	RLP4	31.8631
6-7	estradiol	S4LR1	damaged	RLP4	19.5581
7-8	estradiol	S4LR1	damaged	RLP4	15.5729
0-1	estradiol	S4LR1	ratio	RLP4	0.97318
1-2	estradiol	S4LR1	ratio	RLP4	1.93557
2-3	estradiol	S4LR1	ratio	RLP4	1.58904
3-4	estradiol	S4LR1	ratio	RLP4	1.1143
4-5	estradiol	S4LR1	ratio	RLP4	1.0651
5-6	estradiol	S4LR1	ratio	RLP4	1.39871
6-7	estradiol	S4LR1	ratio	RLP4	0.835801
7-8	estradiol	S4LR1	ratio	RLP4	0.680037
0-1	DMSO	S2LR2	before	RLP4	128.383
1-2	DMSO	S2LR2	before	RLP4	140.296
2-3	DMSO	S2LR2	before	RLP4	103.289
3-4	DMSO	S2LR2	before	RLP4	62.5753
4-5	DMSO	S2LR2	before	RLP4	46.577
5-6	DMSO	S2LR2	before	RLP4	31.15
6-7	DMSO	S2LR2	before	RLP4	20.598
7-8	DMSO	S2LR2	before	RLP4
0-1	DMSO	S2LR2	damaged	RLP4	41.1193
1-2	DMSO	S2LR2	damaged	RLP4	43.88
2-3	DMSO	S2LR2	damaged	RLP4	51.8297
3-4	DMSO	S2LR2	damaged	RLP4	43.1879
4-5	DMSO	S2LR2	damaged	RLP4	44.2295
5-6	DMSO	S2LR2	damaged	RLP4	51.8181
6-7	DMSO	S2LR2	damaged	RLP4	49.4342
7-8	DMSO	S2LR2	damaged	RLP4	29.4256
0-1	DMSO	S2LR2	ratio	RLP4	0.320285
1-2	DMSO	S2LR2	ratio	RLP4	0.312768
2-3	DMSO	S2LR2	ratio	RLP4	0.501791
3-4	DMSO	S2LR2	ratio	RLP4	0.690175
4-5	DMSO	S2LR2	ratio	RLP4	0.9496
5-6	DMSO	S2LR2	ratio	RLP4	1.6635
6-7	DMSO	S2LR2	ratio	RLP4	2.39995
7-8	DMSO	S2LR2	ratio	RLP4
0-1	estradiol	S1LR1	before	RLP4	71.8423
1-2	estradiol	S1LR1	before	RLP4	69.6841
2-3	estradiol	S1LR1	before	RLP4	51.5242
3-4	estradiol	S1LR1	before	RLP4	42.3775
4-5	estradiol	S1LR1	before	RLP4	30.8144
5-6	estradiol	S1LR1	before	RLP4	19.0517
6-7	estradiol	S1LR1	before	RLP4	30.2181
7-8	estradiol	S1LR1	before	RLP4	16.6424
0-1	estradiol	S1LR1	damaged	RLP4	42.1576
1-2	estradiol	S1LR1	damaged	RLP4	62.9292
2-3	estradiol	S1LR1	damaged	RLP4	41.7962
3-4	estradiol	S1LR1	damaged	RLP4	30.4986
4-5	estradiol	S1LR1	damaged	RLP4	19.5593
5-6	estradiol	S1LR1	damaged	RLP4	16.3988
6-7	estradiol	S1LR1	damaged	RLP4	14.2475
7-8	estradiol	S1LR1	damaged	RLP4	8.12037
0-1	estradiol	S1LR1	ratio	RLP4	0.586808
1-2	estradiol	S1LR1	ratio	RLP4	0.903063
2-3	estradiol	S1LR1	ratio	RLP4	0.811196
3-4	estradiol	S1LR1	ratio	RLP4	0.719689
4-5	estradiol	S1LR1	ratio	RLP4	0.634745
5-6	estradiol	S1LR1	ratio	RLP4	0.860752
6-7	estradiol	S1LR1	ratio	RLP4	0.471488
7-8	estradiol	S1LR1	ratio	RLP4	0.487933
0-1	DMSO	S2LR2	before	RLP4	104.016
1-2	DMSO	S2LR2	before	RLP4	92.1009
2-3	DMSO	S2LR2	before	RLP4	65.3381
3-4	DMSO	S2LR2	before	RLP4	42.6919
4-5	DMSO	S2LR2	before	RLP4	33.9397
5-6	DMSO	S2LR2	before	RLP4	29.2561
6-7	DMSO	S2LR2	before	RLP4	27.9943
7-8	DMSO	S2LR2	before	RLP4	19.8469
0-1	DMSO	S2LR2	damaged	RLP4	40.6257
1-2	DMSO	S2LR2	damaged	RLP4	43.8453
2-3	DMSO	S2LR2	damaged	RLP4	39.9151
3-4	DMSO	S2LR2	damaged	RLP4	38.2817
4-5	DMSO	S2LR2	damaged	RLP4	31.6015
5-6	DMSO	S2LR2	damaged	RLP4	35.9173
6-7	DMSO	S2LR2	damaged	RLP4	34.8543
7-8	DMSO	S2LR2	damaged	RLP4	21.5287
0-1	DMSO	S2LR2	ratio	RLP4	0.390571
1-2	DMSO	S2LR2	ratio	RLP4	0.476057
2-3	DMSO	S2LR2	ratio	RLP4	0.6109
3-4	DMSO	S2LR2	ratio	RLP4	0.896699
4-5	DMSO	S2LR2	ratio	RLP4	0.931106
5-6	DMSO	S2LR2	ratio	RLP4	1.22768
6-7	DMSO	S2LR2	ratio	RLP4	1.24505
7-8	DMSO	S2LR2	ratio	RLP4	1.08474
0-1	estradiol	S1LR2	before	RLP4	73.487
1-2	estradiol	S1LR3	before	RLP4	98.2803
2-3	estradiol	S1LR4	before	RLP4	98.1921
3-4	estradiol	S1LR5	before	RLP4	66.3714
4-5	estradiol	S1LR6	before	RLP4	45.1704
5-6	estradiol	S1LR7	before	RLP4	26.7151
6-7	estradiol	S1LR8	before	RLP4	21.8634
7-8	estradiol	S1LR9	before	RLP4	20.629
0-1	estradiol	S1LR2	damaged	RLP4	50.7614
1-2	estradiol	S1LR3	damaged	RLP4	66.405
2-3	estradiol	S1LR4	damaged	RLP4	50.2573
3-4	estradiol	S1LR5	damaged	RLP4	40.6944
4-5	estradiol	S1LR6	damaged	RLP4	24.0178
5-6	estradiol	S1LR7	damaged	RLP4	16.9775
6-7	estradiol	S1LR8	damaged	RLP4	12.0493
7-8	estradiol	S1LR9	damaged	RLP4	6.02011
0-1	estradiol	S1LR2	ratio	RLP4	0.690753
1-2	estradiol	S1LR3	ratio	RLP4	0.67567
2-3	estradiol	S1LR4	ratio	RLP4	0.511826
3-4	estradiol	S1LR5	ratio	RLP4	0.613131
4-5	estradiol	S1LR6	ratio	RLP4	0.531714
5-6	estradiol	S1LR7	ratio	RLP4	0.635502
6-7	estradiol	S1LR8	ratio	RLP4	0.551116
7-8	estradiol	S1LR9	ratio	RLP4	0.291828
0-1	DMSO	S2LR1	before	RLP4	60.4232
1-2	DMSO	S2LR1	before	RLP4	42.217
2-3	DMSO	S2LR1	before	RLP4	35.2746
3-4	DMSO	S2LR1	before	RLP4	29.6753
4-5	DMSO	S2LR1	before	RLP4	21.3954
5-6	DMSO	S2LR1	before	RLP4	15.8597
6-7	DMSO	S2LR1	before	RLP4	18.6762
7-8	DMSO	S2LR1	before	RLP4	18.126
0-1	DMSO	S2LR1	damaged	RLP4	38.3922
1-2	DMSO	S2LR1	damaged	RLP4	38.3405
2-3	DMSO	S2LR1	damaged	RLP4	39.447
3-4	DMSO	S2LR1	damaged	RLP4	22.1932
4-5	DMSO	S2LR1	damaged	RLP4	18.0994
5-6	DMSO	S2LR1	damaged	RLP4	15.2566
6-7	DMSO	S2LR1	damaged	RLP4	17.7223
7-8	DMSO	S2LR1	damaged	RLP4	10.8548
0-1	DMSO	S2LR1	ratio	RLP4	0.635388
1-2	DMSO	S2LR1	ratio	RLP4	0.908178
2-3	DMSO	S2LR1	ratio	RLP4	1.11828
3-4	DMSO	S2LR1	ratio	RLP4	0.74787
4-5	DMSO	S2LR1	ratio	RLP4	0.845946
5-6	DMSO	S2LR1	ratio	RLP4	0.961972
6-7	DMSO	S2LR1	ratio	RLP4	0.948923
7-8	DMSO	S2LR1	ratio	RLP4	0.598855
0-1	estradiol	S2LR1	before	RLP4	50.0722
1-2	estradiol	S2LR1	before	RLP4	52.798
2-3	estradiol	S2LR1	before	RLP4	40.9233
3-4	estradiol	S2LR1	before	RLP4	24.0277
4-5	estradiol	S2LR1	before	RLP4	23.9037
5-6	estradiol	S2LR1	before	RLP4	32.1546
6-7	estradiol	S2LR1	before	RLP4	18.0773
7-8	estradiol	S2LR1	before	RLP4	12.1223
0-1	estradiol	S2LR1	damaged	RLP4	40.9974
1-2	estradiol	S2LR1	damaged	RLP4	38.5008
2-3	estradiol	S2LR1	damaged	RLP4	37.5384
3-4	estradiol	S2LR1	damaged	RLP4	22.7889
4-5	estradiol	S2LR1	damaged	RLP4	18.756
5-6	estradiol	S2LR1	damaged	RLP4	10.5103
6-7	estradiol	S2LR1	damaged	RLP4	8.51679
7-8	estradiol	S2LR1	damaged	RLP4	8.36817
0-1	estradiol	S2LR1	ratio	RLP4	0.818765
1-2	estradiol	S2LR1	ratio	RLP4	0.729209
2-3	estradiol	S2LR1	ratio	RLP4	0.917288
3-4	estradiol	S2LR1	ratio	RLP4	0.948443
4-5	estradiol	S2LR1	ratio	RLP4	0.784646
5-6	estradiol	S2LR1	ratio	RLP4	0.326866
6-7	estradiol	S2LR1	ratio	RLP4	0.471131
7-8	estradiol	S2LR1	ratio	RLP4	0.690313
0-1	estradiol	S4LR1	before	RLP4	114.074
1-2	estradiol	S4LR1	before	RLP4	88.2126
2-3	estradiol	S4LR1	before	RLP4	82.5987
3-4	estradiol	S4LR1	before	RLP4	60.8893
4-5	estradiol	S4LR1	before	RLP4	55.513
5-6	estradiol	S4LR1	before	RLP4	40.2557
6-7	estradiol	S4LR1	before	RLP4	28.3251
7-8	estradiol	S4LR1	before	RLP4	22.0549
0-1	estradiol	S4LR1	damaged	RLP4	86.0379
1-2	estradiol	S4LR1	damaged	RLP4	96.8694
2-3	estradiol	S4LR1	damaged	RLP4	86.6439
3-4	estradiol	S4LR1	damaged	RLP4	64.9626
4-5	estradiol	S4LR1	damaged	RLP4	55.366
5-6	estradiol	S4LR1	damaged	RLP4	36.5892
6-7	estradiol	S4LR1	damaged	RLP4	30.0468
7-8	estradiol	S4LR1	damaged	RLP4	22.9498
0-1	estradiol	S4LR1	ratio	RLP4	0.754229
1-2	estradiol	S4LR1	ratio	RLP4	1.09814
2-3	estradiol	S4LR1	ratio	RLP4	1.04897
3-4	estradiol	S4LR1	ratio	RLP4	1.0669
4-5	estradiol	S4LR1	ratio	RLP4	0.997352
5-6	estradiol	S4LR1	ratio	RLP4	0.908919
6-7	estradiol	S4LR1	ratio	RLP4	1.06078
7-8	estradiol	S4LR1	ratio	RLP4	1.04058
0-1	DMSO	S2LR2	before	RLP4	67.9787
1-2	DMSO	S2LR2	before	RLP4	66.0082
2-3	DMSO	S2LR2	before	RLP4	56.1493
3-4	DMSO	S2LR2	before	RLP4	52.76
4-5	DMSO	S2LR2	before	RLP4	36.5875
5-6	DMSO	S2LR2	before	RLP4	35.1256
6-7	DMSO	S2LR2	before	RLP4	40.2465
7-8	DMSO	S2LR2	before	RLP4	28.4698
0-1	DMSO	S2LR2	damaged	RLP4	39.657
1-2	DMSO	S2LR2	damaged	RLP4	36.4305
2-3	DMSO	S2LR2	damaged	RLP4	24.1984
3-4	DMSO	S2LR2	damaged	RLP4	30.0385
4-5	DMSO	S2LR2	damaged	RLP4	19.0101
5-6	DMSO	S2LR2	damaged	RLP4	21.49
6-7	DMSO	S2LR2	damaged	RLP4	14.6674
7-8	DMSO	S2LR2	damaged	RLP4	13.3008
0-1	DMSO	S2LR2	ratio	RLP4	0.583373
1-2	DMSO	S2LR2	ratio	RLP4	0.551909
2-3	DMSO	S2LR2	ratio	RLP4	0.430966
3-4	DMSO	S2LR2	ratio	RLP4	0.569343
4-5	DMSO	S2LR2	ratio	RLP4	0.51958
5-6	DMSO	S2LR2	ratio	RLP4	0.611805
6-7	DMSO	S2LR2	ratio	RLP4	0.36444
7-8	DMSO	S2LR2	ratio	RLP4	0.467189
0-1	estradiol	S1LR1	before	RLP4	50.1177
1-2	estradiol	S1LR1	before	RLP4	57.9086
2-3	estradiol	S1LR1	before	RLP4	50.2494
3-4	estradiol	S1LR1	before	RLP4	36.8508
4-5	estradiol	S1LR1	before	RLP4	24.8687
5-6	estradiol	S1LR1	before	RLP4	16.7185
6-7	estradiol	S1LR1	before	RLP4	11.5319
7-8	estradiol	S1LR1	before	RLP4	14.6147
0-1	estradiol	S1LR1	damaged	RLP4	53.4396
1-2	estradiol	S1LR1	damaged	RLP4	44.9784
2-3	estradiol	S1LR1	damaged	RLP4	41.1984
3-4	estradiol	S1LR1	damaged	RLP4	34.6933
4-5	estradiol	S1LR1	damaged	RLP4	32.2792
5-6	estradiol	S1LR1	damaged	RLP4	24.5044
6-7	estradiol	S1LR1	damaged	RLP4	15.5304
7-8	estradiol	S1LR1	damaged	RLP4	8.65693
0-1	estradiol	S1LR1	ratio	RLP4	1.06628
1-2	estradiol	S1LR1	ratio	RLP4	0.776714
2-3	estradiol	S1LR1	ratio	RLP4	0.819877
3-4	estradiol	S1LR1	ratio	RLP4	0.941454
4-5	estradiol	S1LR1	ratio	RLP4	1.29798
5-6	estradiol	S1LR1	ratio	RLP4	1.46571
6-7	estradiol	S1LR1	ratio	RLP4	1.34673
7-8	estradiol	S1LR1	ratio	RLP4	0.592343
0-1	DMSO	S2LR2	before	RLP4	73.2866
1-2	DMSO	S2LR2	before	RLP4	78.4691
2-3	DMSO	S2LR2	before	RLP4	46.0467
3-4	DMSO	S2LR2	before	RLP4	40.4069
4-5	DMSO	S2LR2	before	RLP4	25.8195
5-6	DMSO	S2LR2	before	RLP4	24.6791
6-7	DMSO	S2LR2	before	RLP4	28.9731
7-8	DMSO	S2LR2	before	RLP4	26.2406
0-1	DMSO	S2LR2	damaged	RLP4	37.2653
1-2	DMSO	S2LR2	damaged	RLP4	32.1979
2-3	DMSO	S2LR2	damaged	RLP4	41.3002
3-4	DMSO	S2LR2	damaged	RLP4	30.6945
4-5	DMSO	S2LR2	damaged	RLP4	27.4424
5-6	DMSO	S2LR2	damaged	RLP4	31.2563
6-7	DMSO	S2LR2	damaged	RLP4	21.7363
7-8	DMSO	S2LR2	damaged	RLP4	15.3636
0-1	DMSO	S2LR2	ratio	RLP4	0.508487
1-2	DMSO	S2LR2	ratio	RLP4	0.410325
2-3	DMSO	S2LR2	ratio	RLP4	0.896918
3-4	DMSO	S2LR2	ratio	RLP4	0.759634
4-5	DMSO	S2LR2	ratio	RLP4	1.06285
5-6	DMSO	S2LR2	ratio	RLP4	1.26651
6-7	DMSO	S2LR2	ratio	RLP4	0.750223
7-8	DMSO	S2LR2	ratio	RLP4	0.585491
0-1	estradiol	S1LR2	before	RLP4	100.28
1-2	estradiol	S1LR3	before	RLP4	121.802
2-3	estradiol	S1LR4	before	RLP4	118.504
3-4	estradiol	S1LR5	before	RLP4	64.8594
4-5	estradiol	S1LR6	before	RLP4	42.8397
5-6	estradiol	S1LR7	before	RLP4	28.185
6-7	estradiol	S1LR8	before	RLP4	15.8631
7-8	estradiol	S1LR9	before	RLP4	16.2344
0-1	estradiol	S1LR2	damaged	RLP4	62.6037
1-2	estradiol	S1LR3	damaged	RLP4	86.0201
2-3	estradiol	S1LR4	damaged	RLP4	71.5296
3-4	estradiol	S1LR5	damaged	RLP4	58.3516
4-5	estradiol	S1LR6	damaged	RLP4	36.2956
5-6	estradiol	S1LR7	damaged	RLP4	26.0225
6-7	estradiol	S1LR8	damaged	RLP4	18.8864
7-8	estradiol	S1LR9	damaged	RLP4	14.5597
0-1	estradiol	S1LR2	ratio	RLP4	0.624291
1-2	estradiol	S1LR3	ratio	RLP4	0.706229
2-3	estradiol	S1LR4	ratio	RLP4	0.603604
3-4	estradiol	S1LR5	ratio	RLP4	0.899663
4-5	estradiol	S1LR6	ratio	RLP4	0.847241
5-6	estradiol	S1LR7	ratio	RLP4	0.923274
6-7	estradiol	S1LR8	ratio	RLP4	1.19058
7-8	estradiol	S1LR9	ratio	RLP4	0.896841
0-1	DMSO	S2LR1	before	RLP4	39.2354
1-2	DMSO	S2LR1	before	RLP4	54.7893
2-3	DMSO	S2LR1	before	RLP4	37.3463
3-4	DMSO	S2LR1	before	RLP4	32.8686
4-5	DMSO	S2LR1	before	RLP4	28.6257
5-6	DMSO	S2LR1	before	RLP4	25.2886
6-7	DMSO	S2LR1	before	RLP4	30.2807
7-8	DMSO	S2LR1	before	RLP4	31.063
0-1	DMSO	S2LR1	damaged	RLP4	20.9958
1-2	DMSO	S2LR1	damaged	RLP4	36.1642
2-3	DMSO	S2LR1	damaged	RLP4	37.7588
3-4	DMSO	S2LR1	damaged	RLP4	37.1247
4-5	DMSO	S2LR1	damaged	RLP4	32.32
5-6	DMSO	S2LR1	damaged	RLP4	31.261
6-7	DMSO	S2LR1	damaged	RLP4	27.2372
7-8	DMSO	S2LR1	damaged	RLP4	18.1537
0-1	DMSO	S2LR1	ratio	RLP4	0.535125
1-2	DMSO	S2LR1	ratio	RLP4	0.66006
2-3	DMSO	S2LR1	ratio	RLP4	1.01105
3-4	DMSO	S2LR1	ratio	RLP4	1.12949
4-5	DMSO	S2LR1	ratio	RLP4	1.12906
5-6	DMSO	S2LR1	ratio	RLP4	1.23617
6-7	DMSO	S2LR1	ratio	RLP4	0.899489
7-8	DMSO	S2LR1	ratio	RLP4	0.584416
0-1	estradiol	S2LR1	before	RLP4	115.969
1-2	estradiol	S2LR1	before	RLP4	89.9854
2-3	estradiol	S2LR1	before	RLP4	66.801
3-4	estradiol	S2LR1	before	RLP4	39.5886
4-5	estradiol	S2LR1	before	RLP4	29.8969
5-6	estradiol	S2LR1	before	RLP4	16.803
6-7	estradiol	S2LR1	before	RLP4	15.4917
7-8	estradiol	S2LR1	before	RLP4	26.9593
0-1	estradiol	S2LR1	damaged	RLP4	40.2716
1-2	estradiol	S2LR1	damaged	RLP4	50.3141
2-3	estradiol	S2LR1	damaged	RLP4	38.9209
3-4	estradiol	S2LR1	damaged	RLP4	31.3266
4-5	estradiol	S2LR1	damaged	RLP4	24.3888
5-6	estradiol	S2LR1	damaged	RLP4	12.8258
6-7	estradiol	S2LR1	damaged	RLP4	12.136
7-8	estradiol	S2LR1	damaged	RLP4	7.36627
0-1	estradiol	S2LR1	ratio	RLP4	0.347261
1-2	estradiol	S2LR1	ratio	RLP4	0.559136
2-3	estradiol	S2LR1	ratio	RLP4	0.58264
3-4	estradiol	S2LR1	ratio	RLP4	0.791304
4-5	estradiol	S2LR1	ratio	RLP4	0.815763
5-6	estradiol	S2LR1	ratio	RLP4	0.763303
6-7	estradiol	S2LR1	ratio	RLP4	0.783386
7-8	estradiol	S2LR1	ratio	RLP4	0.273237
0-1	estradiol	S4LR1	before	RLP4	113.062
1-2	estradiol	S4LR1	before	RLP4	77.4014
2-3	estradiol	S4LR1	before	RLP4	52.1646
3-4	estradiol	S4LR1	before	RLP4	34.2959
4-5	estradiol	S4LR1	before	RLP4	26.6277
5-6	estradiol	S4LR1	before	RLP4	20.1974
6-7	estradiol	S4LR1	before	RLP4	13.5179
7-8	estradiol	S4LR1	before	RLP4	11.0461
0-1	estradiol	S4LR1	damaged	RLP4	88.8514
1-2	estradiol	S4LR1	damaged	RLP4	90.0133
2-3	estradiol	S4LR1	damaged	RLP4	78.4295
3-4	estradiol	S4LR1	damaged	RLP4	48.4986
4-5	estradiol	S4LR1	damaged	RLP4	35.0485
5-6	estradiol	S4LR1	damaged	RLP4	27.5292
6-7	estradiol	S4LR1	damaged	RLP4	26.0366
7-8	estradiol	S4LR1	damaged	RLP4	19.2681
0-1	estradiol	S4LR1	ratio	RLP4	0.785862
1-2	estradiol	S4LR1	ratio	RLP4	1.16294
2-3	estradiol	S4LR1	ratio	RLP4	1.5035
3-4	estradiol	S4LR1	ratio	RLP4	1.41412
4-5	estradiol	S4LR1	ratio	RLP4	1.31624
5-6	estradiol	S4LR1	ratio	RLP4	1.36301
6-7	estradiol	S4LR1	ratio	RLP4	1.92609
7-8	estradiol	S4LR1	ratio	RLP4	1.74433
0-1	DMSO	S2LR2	before	RLP4	83.0493
1-2	DMSO	S2LR2	before	RLP4	70.8907
2-3	DMSO	S2LR2	before	RLP4	50.8242
3-4	DMSO	S2LR2	before	RLP4	38.2211
4-5	DMSO	S2LR2	before	RLP4	30.3382
5-6	DMSO	S2LR2	before	RLP4	23.2763
6-7	DMSO	S2LR2	before	RLP4	13.9709
7-8	DMSO	S2LR2	before	RLP4	12.2622
0-1	DMSO	S2LR2	damaged	RLP4	35.7295
1-2	DMSO	S2LR2	damaged	RLP4	40.1081
2-3	DMSO	S2LR2	damaged	RLP4	38.4625
3-4	DMSO	S2LR2	damaged	RLP4	38.0191
4-5	DMSO	S2LR2	damaged	RLP4	28.068
5-6	DMSO	S2LR2	damaged	RLP4	15.1297
6-7	DMSO	S2LR2	damaged	RLP4	9.29781
7-8	DMSO	S2LR2	damaged	RLP4	10.2411
0-1	DMSO	S2LR2	ratio	RLP4	0.43022
1-2	DMSO	S2LR2	ratio	RLP4	0.565774
2-3	DMSO	S2LR2	ratio	RLP4	0.756775
3-4	DMSO	S2LR2	ratio	RLP4	0.994714
4-5	DMSO	S2LR2	ratio	RLP4	0.925171
5-6	DMSO	S2LR2	ratio	RLP4	0.650004
6-7	DMSO	S2LR2	ratio	RLP4	0.665512
7-8	DMSO	S2LR2	ratio	RLP4	0.835175
0-1	estradiol	S1LR1	before	RLP4	42.6355
1-2	estradiol	S1LR1	before	RLP4	58.5725
2-3	estradiol	S1LR1	before	RLP4	44.1656
3-4	estradiol	S1LR1	before	RLP4	36.8743
4-5	estradiol	S1LR1	before	RLP4	39.7708
5-6	estradiol	S1LR1	before	RLP4	31.2895
6-7	estradiol	S1LR1	before	RLP4	26.8332
7-8	estradiol	S1LR1	before	RLP4	23.3886
0-1	estradiol	S1LR1	damaged	RLP4	74.3763
1-2	estradiol	S1LR1	damaged	RLP4	68.6749
2-3	estradiol	S1LR1	damaged	RLP4	53.327
3-4	estradiol	S1LR1	damaged	RLP4	38.6854
4-5	estradiol	S1LR1	damaged	RLP4	33.4205
5-6	estradiol	S1LR1	damaged	RLP4	19.792
6-7	estradiol	S1LR1	damaged	RLP4	14.1921
7-8	estradiol	S1LR1	damaged	RLP4	14.678
0-1	estradiol	S1LR1	ratio	RLP4	1.74447
1-2	estradiol	S1LR1	ratio	RLP4	1.17248
2-3	estradiol	S1LR1	ratio	RLP4	1.20743
3-4	estradiol	S1LR1	ratio	RLP4	1.04912
4-5	estradiol	S1LR1	ratio	RLP4	0.840327
5-6	estradiol	S1LR1	ratio	RLP4	0.632545
6-7	estradiol	S1LR1	ratio	RLP4	0.528899
7-8	estradiol	S1LR1	ratio	RLP4	0.627568
0-1	DMSO	S2LR2	before	RLP4	56.5785
1-2	DMSO	S2LR2	before	RLP4	56.4034
2-3	DMSO	S2LR2	before	RLP4	67.4154
3-4	DMSO	S2LR2	before	RLP4	42.545
4-5	DMSO	S2LR2	before	RLP4	36.7952
5-6	DMSO	S2LR2	before	RLP4	26.0856
6-7	DMSO	S2LR2	before	RLP4	15.9087
7-8	DMSO	S2LR2	before	RLP4	10.6517
0-1	DMSO	S2LR2	damaged	RLP4	33.2502
1-2	DMSO	S2LR2	damaged	RLP4	36.8228
2-3	DMSO	S2LR2	damaged	RLP4	30.6201
3-4	DMSO	S2LR2	damaged	RLP4	41.1564
4-5	DMSO	S2LR2	damaged	RLP4	30.8045
5-6	DMSO	S2LR2	damaged	RLP4	23.0508
6-7	DMSO	S2LR2	damaged	RLP4	20.7284
7-8	DMSO	S2LR2	damaged	RLP4	16.6062
0-1	DMSO	S2LR2	ratio	RLP4	0.587681
1-2	DMSO	S2LR2	ratio	RLP4	0.652846
2-3	DMSO	S2LR2	ratio	RLP4	0.454201
3-4	DMSO	S2LR2	ratio	RLP4	0.967363
4-5	DMSO	S2LR2	ratio	RLP4	0.837187
5-6	DMSO	S2LR2	ratio	RLP4	0.88366
6-7	DMSO	S2LR2	ratio	RLP4	1.30296
7-8	DMSO	S2LR2	ratio	RLP4	1.55902
0-1	estradiol	S1LR2	before	RLP4	92.2526
1-2	estradiol	S1LR3	before	RLP4	95.7889
2-3	estradiol	S1LR4	before	RLP4	83.8026
3-4	estradiol	S1LR5	before	RLP4	58.6654
4-5	estradiol	S1LR6	before	RLP4	41.7668
5-6	estradiol	S1LR7	before	RLP4	37.9949
6-7	estradiol	S1LR8	before	RLP4	28.0569
7-8	estradiol	S1LR9	before	RLP4	22.2661
0-1	estradiol	S1LR2	damaged	RLP4	47.1493
1-2	estradiol	S1LR3	damaged	RLP4	49.7717
2-3	estradiol	S1LR4	damaged	RLP4	47.2679
3-4	estradiol	S1LR5	damaged	RLP4	36.9301
4-5	estradiol	S1LR6	damaged	RLP4	33.1788
5-6	estradiol	S1LR7	damaged	RLP4	18.2822
6-7	estradiol	S1LR8	damaged	RLP4	18.9605
7-8	estradiol	S1LR9	damaged	RLP4	16.2729
0-1	estradiol	S1LR2	ratio	RLP4	0.511089
1-2	estradiol	S1LR3	ratio	RLP4	0.519598
2-3	estradiol	S1LR4	ratio	RLP4	0.564039
3-4	estradiol	S1LR5	ratio	RLP4	0.629504
4-5	estradiol	S1LR6	ratio	RLP4	0.794381
5-6	estradiol	S1LR7	ratio	RLP4	0.481176
6-7	estradiol	S1LR8	ratio	RLP4	0.675785
7-8	estradiol	S1LR9	ratio	RLP4	0.730838
0-1	DMSO	S2LR1	before	RLP4	72.4121
1-2	DMSO	S2LR1	before	RLP4	74.7665
2-3	DMSO	S2LR1	before	RLP4	54.677
3-4	DMSO	S2LR1	before	RLP4	24.2791
4-5	DMSO	S2LR1	before	RLP4	19.292
5-6	DMSO	S2LR1	before	RLP4	18.0003
6-7	DMSO	S2LR1	before	RLP4	22.1354
7-8	DMSO	S2LR1	before	RLP4	23.3062
0-1	DMSO	S2LR1	damaged	RLP4	38.2201
1-2	DMSO	S2LR1	damaged	RLP4	58.7456
2-3	DMSO	S2LR1	damaged	RLP4	57.2106
3-4	DMSO	S2LR1	damaged	RLP4	29.7601
4-5	DMSO	S2LR1	damaged	RLP4	34.3486
5-6	DMSO	S2LR1	damaged	RLP4	28.9847
6-7	DMSO	S2LR1	damaged	RLP4	12.4546
7-8	DMSO	S2LR1	damaged	RLP4	11.523
0-1	DMSO	S2LR1	ratio	RLP4	0.527813
1-2	DMSO	S2LR1	ratio	RLP4	0.785721
2-3	DMSO	S2LR1	ratio	RLP4	1.04634
3-4	DMSO	S2LR1	ratio	RLP4	1.22575
4-5	DMSO	S2LR1	ratio	RLP4	1.78046
5-6	DMSO	S2LR1	ratio	RLP4	1.61023
6-7	DMSO	S2LR1	ratio	RLP4	0.562655
7-8	DMSO	S2LR1	ratio	RLP4	0.494415
0-1	estradiol	S2LR1	before	RLP4	114.006
1-2	estradiol	S2LR1	before	RLP4	147.841
2-3	estradiol	S2LR1	before	RLP4	92.1753
3-4	estradiol	S2LR1	before	RLP4	65.0124
4-5	estradiol	S2LR1	before	RLP4	51.3937
5-6	estradiol	S2LR1	before	RLP4	34.8131
6-7	estradiol	S2LR1	before	RLP4	18.8477
7-8	estradiol	S2LR1	before	RLP4	14.645
0-1	estradiol	S2LR1	damaged	RLP4	84.7537
1-2	estradiol	S2LR1	damaged	RLP4	90.7129
2-3	estradiol	S2LR1	damaged	RLP4	72.2465
3-4	estradiol	S2LR1	damaged	RLP4	59.4321
4-5	estradiol	S2LR1	damaged	RLP4	21.3229
5-6	estradiol	S2LR1	damaged	RLP4	15.7721
6-7	estradiol	S2LR1	damaged	RLP4	14.6873
7-8	estradiol	S2LR1	damaged	RLP4	9.44867
0-1	estradiol	S2LR1	ratio	RLP4	0.743412
1-2	estradiol	S2LR1	ratio	RLP4	0.613586
2-3	estradiol	S2LR1	ratio	RLP4	0.783795
3-4	estradiol	S2LR1	ratio	RLP4	0.914166
4-5	estradiol	S2LR1	ratio	RLP4	0.414892
5-6	estradiol	S2LR1	ratio	RLP4	0.453051
6-7	estradiol	S2LR1	ratio	RLP4	0.779261
7-8	estradiol	S2LR1	ratio	RLP4	0.64518
0-1	estradiol	S4LR1	before	RLP4	83.5501
1-2	estradiol	S4LR1	before	RLP4	47.053
2-3	estradiol	S4LR1	before	RLP4	44.004
3-4	estradiol	S4LR1	before	RLP4	45.2333
4-5	estradiol	S4LR1	before	RLP4	45.1783
5-6	estradiol	S4LR1	before	RLP4	31.5315
6-7	estradiol	S4LR1	before	RLP4	16.1717
[truncated: 737 more rows]
