# Supplementary material for: A self-regulatory cell-wall-sensing module at cell edges controls plant growth
Source: Nat Plants. 2024 Mar 7;10(3):483–93. doi: 10.1038/s41477-024-01629-8 (PMC10954545; doi:10.1038/s41477-024-01629-8)
Supplement: Supplementary file 6 — Statistical source data. [file 41477_2024_1629_MOESM6_ESM.xlsx]

## Sheet: Fig4G_ExtDataFig6E
Geotype	Treatment	Root Length	Max Width
Col	DMSO	191.82	146.834
Col	DMSO	696.9	135.128
Col	DMSO	656.88	143.169
Col	DMSO	387.78	183.943
Col	DMSO	331.2	171.699
Col	DMSO	816.96	140.919
Col	DMSO	499.56	183.669
Col	DMSO	658.26	261.176
Col	DMSO	805.92	129.317
Col	DMSO	396.06	159.842
Col	DMSO	364.32	195.014
Col	DMSO	594.78	114.204
Col	DMSO	316.02	121.928
Col	DMSO	765.9	170.933
Col	DMSO	706.56	106.685
Col	DMSO	405.72	172.265
Col	DMSO	224.94	169.771
Col	DMSO	293.94	177.743
Col	DMSO	558.9	173.608
Col	DMSO	394.68	177.475
Col	DMSO	569.94	155.976
Col	DMSO	364.32	187.168
Col	DMSO	481.62	125.309
Col	DMSO	783.84	121.865
Col	DMSO	622.38	138.591
Col	DMSO	396.06	171.42
Col	DMSO	615.48	107.135
Col	DMSO	583.74	143.784
Col	DMSO	643.08	137.136
Col	DMSO	401.58	162.799
Col	DMSO	665.16	141.155
Col	DMSO	474.72	183.281
Col	DMSO	336.72	173.735
Col	DMSO	258.06	165.35
Col	DMSO	335.34	128.703
Col	DMSO	736.92	160.059
Col	DMSO	778.32	174.758
Col	Oryz	291.18	123.734
Col	Oryz	641.7	146.916
Col	Oryz	405.72	144.982
Col	Oryz	509.22	93.0809
Col	Oryz	262.2	117.978
Col	Oryz	253.92	173.713
Col	Oryz	285.66	187.266
Col	Oryz	703.8	147.41
Col	Oryz	350.52	153.582
Col	Oryz	669.3	179.589
Col	Oryz	238.74	127.474
Col	Oryz	720.36	150.257
Col	Oryz	666.54	139.307
Col	Oryz	712.08	143.527
Col	Oryz	400.2	161.425
Col	Oryz	263.58	147.092
Col	Oryz	666.54	105.184
Col	Oryz	287.04	115.196
Col	Oryz	262.2	119.862
Col	Oryz	498.18	132.101
Col	Oryz	467.82	149.033
Col	Oryz	586.5	142.16
Col	Oryz	601.68	110.66
Col	Oryz	742.44	153.064
Col	Oryz	273.24	129.32
Col	Oryz	328.44	173.109
Col	Oryz	615.48	143.598
Col	Oryz	753.48	108.192
Col	Oryz	327.06	145.344
Col	Oryz	387.78	151.123
Col	Oryz	241.5	146.782
Col	Oryz	732.78	98.6875
Col	Oryz	539.58	138.926
Col	Oryz	674.82	133.188
rlp4s	DMSO	328.44	94.1472
rlp4s	DMSO	418.14	90.4386
rlp4s	DMSO	727.26	105.636
rlp4s	DMSO	483	105.986
rlp4s	DMSO	707.94	112.882
rlp4s	DMSO	720.36	95.4007
rlp4s	DMSO	621	98.0266
rlp4s	DMSO	741.06	108.794
rlp4s	DMSO	730.02	92.9968
rlp4s	DMSO	342.24	85.7962
rlp4s	DMSO	489.9	107.921
rlp4s	DMSO	627.9	93.5843
rlp4s	DMSO	531.3	116.114
rlp4s	DMSO	681.72	92.2198
rlp4s	DMSO	304.98	101.664
rlp4s	DMSO	594.78	81.6744
rlp4s	DMSO	659.64	91.2481
rlp4s	DMSO	707.94	88.8191
rlp4s	DMSO	747.96	102.688
rlp4s	DMSO	336.72	104.941
rlp4s	DMSO	247.02	88.1765
rlp4s	DMSO	287.04	110.866
rlp4s	DMSO	714.84	97.0929
rlp4s	DMSO	565.8	91.2646
rlp4s	DMSO	343.62	104.652
rlp4s	DMSO	299.46	96.7219
rlp4s	DMSO	564.42	106.384
rlp4s	DMSO	801.78	106.193
rlp4s	DMSO	787.98	88.6667
rlp4s	DMSO	282.9	113.888
rlp4s	DMSO	245.64	89.7594
rlp4s	DMSO	306.36	87.4369
rlp4s	DMSO	608.58	88.3847
rlp4s	DMSO	360.18	95.9147
rlp4s	DMSO	260.82	98.3096
rlp4s	Oryz	422.28	235.54
rlp4s	Oryz	409.86	205.07
rlp4s	Oryz	437.46	186.702
rlp4s	Oryz	470.58	176.144
rlp4s	Oryz	826.62	226.323
rlp4s	Oryz	398.82	217.904
rlp4s	Oryz	585.12	147.625
rlp4s	Oryz	615.48	169.746
rlp4s	Oryz	608.58	170.141
rlp4s	Oryz	231.84	173.178
rlp4s	Oryz	379.5	147.505
rlp4s	Oryz	480.24	178.081
rlp4s	Oryz	360.18	210.315
rlp4s	Oryz	342.24	144.259
rlp4s	Oryz	386.4	185.732
rlp4s	Oryz	335.34	119.333
rlp4s	Oryz	353.28	238.581
rlp4s	Oryz	707.94	169.055
rlp4s	Oryz	553.38	116.682
rlp4s	Oryz	732.78	196.786
rlp4s	Oryz	567.18	185.751
rlp4s	Oryz	345	197.9
rlp4s	Oryz	238.74	183.212
rlp4s	Oryz	365.7	165.791
rlp4s	Oryz	574.08	121.867
rlp4s	Oryz	594.78	176.642
rlp4s	Oryz	579.6	166.345
rlp4s	Oryz	770.04	137.086
rlp4s	Oryz	282.9	177.202
rlp4s	Oryz	288.42	195.97
rlp4s	Oryz	372.6	173.517
rlp4s	Oryz	404.34	177.6
rlp4s	Oryz	394.68	146.806
rlp4s	Oryz	523.02	140.337
rlp4s	Oryz	487.14	145.268
rlp4s	Oryz	507.84	167.398
rlp4s	Oryz	240.12	169.746
rlp4s	Oryz	252.54	171.231
rlp4s	Oryz	380.88	146.279
rlp4s	Oryz	746.58	173.605
rlp4s	Oryz	380.88	132.758
rlp4s	Oryz	335.34	222.08
RLP4-G	DMSO	282.9	90.3092
RLP4-G	DMSO	349.14	89.2831
RLP4-G	DMSO	383.64	83.2785
RLP4-G	DMSO	523.02	95.6637
RLP4-G	DMSO	674.82	105.002
RLP4-G	DMSO	247.02	96.1444
RLP4-G	DMSO	747.96	91.1415
RLP4-G	DMSO	299.46	89.5154
RLP4-G	DMSO	658.26	88.4049
RLP4-G	DMSO	703.8	110.788
RLP4-G	DMSO	248.4	117.689
RLP4-G	DMSO	289.8	83.6209
RLP4-G	DMSO	448.5	103.887
RLP4-G	DMSO	623.76	91.9984
RLP4-G	DMSO	414	87.7392
RLP4-G	DMSO	644.46	102.192
RLP4-G	DMSO	288.42	91.7724
RLP4-G	DMSO	409.86	119.235
RLP4-G	DMSO	267.72	84.1499
RLP4-G	DMSO	730.02	109.911
RLP4-G	DMSO	804.54	114.515
RLP4-G	DMSO	638.94	101.994
RLP4-G	DMSO	672.06	119.244
RLP4-G	DMSO	580.98	109.334
RLP4-G	DMSO	295.32	115.373
RLP4-G	DMSO	483	113.289
RLP4-G	DMSO	702.42	96.0732
RLP4-G	DMSO	369.84	96.4525
RLP4-G	DMSO	438.84	87.7407
RLP4-G	DMSO	298.08	97.846
RLP4-G	DMSO	720.36	97.4675
RLP4-G	DMSO	295.32	92.9683
RLP4-G	Oryz	329.82	164.407
RLP4-G	Oryz	759	214.577
RLP4-G	Oryz	396.06	150.349
RLP4-G	Oryz	420.9	216.913
RLP4-G	Oryz	605.82	163.958
RLP4-G	Oryz	285.66	134.33
RLP4-G	Oryz	390.54	156.655
RLP4-G	Oryz	338.1	193.493
RLP4-G	Oryz	369.84	139.388
RLP4-G	Oryz	368.46	171.759
RLP4-G	Oryz	227.7	166.853
RLP4-G	Oryz	314.64	185.044
RLP4-G	Oryz	295.32	137.798
RLP4-G	Oryz	819.72	153.186
RLP4-G	Oryz	356.04	136.645
RLP4-G	Oryz	761.76	197.944
RLP4-G	Oryz	513.36	156.098
RLP4-G	Oryz	598.92	124.426
RLP4-G	Oryz	480.24	143.475
RLP4-G	Oryz	425.04	174.275
RLP4-G	Oryz	546.48	205.51
RLP4-G	Oryz	304.98	192.613
RLP4-G	Oryz	678.96	226.293
RLP4-G	Oryz	499.56	231.696
RLP4-G	Oryz	721.74	187.106
RLP4-G	Oryz	293.94	152.034
RLP4-G	Oryz	242.88	143.232
RLP4-G	Oryz	396.06	127.251
RLP4-G	Oryz	258.06	121.267
RLP4-G	Oryz	476.1	150.346
RLP4-G	Oryz	256.68	161.902
RLP4-G	Oryz	331.2	161.244
RLP4-G	Oryz	840.42	226.159
RLP4-G	Oryz	400.2	162.884
RLP4-G	Oryz	293.94	188.599
RLP4L-G	DMSO	281.52	91.6351
RLP4L-G	DMSO	563.04	98.2488
RLP4L-G	DMSO	427.8	91.5272
RLP4L-G	DMSO	409.86	98.1646
RLP4L-G	DMSO	753.48	85.8049
RLP4L-G	DMSO	316.02	112.888
RLP4L-G	DMSO	676.2	95.2848
RLP4L-G	DMSO	593.4	93.7354
RLP4L-G	DMSO	325.68	87.0256
RLP4L-G	DMSO	626.52	80.9372
RLP4L-G	DMSO	372.6	83.1576
RLP4L-G	DMSO	300.84	86.9466
RLP4L-G	DMSO	273.24	107.876
RLP4L-G	DMSO	258.06	97.1031
RLP4L-G	DMSO	263.58	81.9412
RLP4L-G	DMSO	240.12	77.8318
RLP4L-G	DMSO	251.16	77.7931
RLP4L-G	DMSO	568.56	107.788
RLP4L-G	DMSO	797.64	120.584
RLP4L-G	DMSO	625.14	114.321
RLP4L-G	DMSO	426.42	106.957
RLP4L-G	DMSO	375.36	110.711
RLP4L-G	Oryz	313.26	176.6
RLP4L-G	Oryz	426.42	170.261
RLP4L-G	Oryz	382.26	129.302
RLP4L-G	Oryz	393.3	211.362
RLP4L-G	Oryz	251.16	163.665
RLP4L-G	Oryz	276	110.403
RLP4L-G	Oryz	327.06	143.926
RLP4L-G	Oryz	372.6	148.639
RLP4L-G	Oryz	371.22	160.485
RLP4L-G	Oryz	223.56	166.051
RLP4L-G	Oryz	604.44	150.759
RLP4L-G	Oryz	509.22	147.47
RLP4L-G	Oryz	288.42	160.633
RLP4L-G	Oryz	510.6	161.805
RLP4L-G	Oryz	345	154.844
RLP4L-G	Oryz	563.04	110.168
RLP4L-G	Oryz	409.86	124.206
RLP4L-G	Oryz	299.46	159.646
RLP4L-G	Oryz	661.02	199.237
RLP4L-G	Oryz	194.58	160.829
RLP4L-G	Oryz	702.42	166.298
RLP4L-G	Oryz	768.66	189.646
RLP4L-G	Oryz	267.72	151.907
RLP4L-G	Oryz	743.82	144.694
RLP4L-G	Oryz	757.62	141.341
RLP4L-G	Oryz	255.3	169.51
RLP4L-G	Oryz	414	187.678
RLP4L-G	Oryz	596.16	203.817
RLP4L-G	Oryz	316.02	188.397
RLP4L-G	Oryz	702.42	189.035
RLP4L-G	Oryz	354.66	206.64
RLP4L-G	Oryz	420.9	104.885
RLP4L-G	Oryz	529.92	168.353
RLP4L-G	Oryz	598.92	172.908
RLP4L-G	Oryz	369.84	178.402
RLP4L-G	Oryz	321.54	120.068
RLP4L-G	Oryz	357.42	151.974
rlp4s RLP4-G	DMSO	336.72	88.5229
rlp4s RLP4-G	DMSO	647.22	96.2731
rlp4s RLP4-G	DMSO	458.16	97.575
rlp4s RLP4-G	DMSO	483	95.7449
rlp4s RLP4-G	DMSO	794.88	89.7209
rlp4s RLP4-G	DMSO	805.92	97.7352
rlp4s RLP4-G	DMSO	362.94	94.7254
rlp4s RLP4-G	DMSO	325.68	99.0543
rlp4s RLP4-G	DMSO	667.92	96.808
rlp4s RLP4-G	DMSO	644.46	102.034
rlp4s RLP4-G	DMSO	609.96	105.248
rlp4s RLP4-G	DMSO	645.84	100.748
rlp4s RLP4-G	DMSO	558.9	107.133
rlp4s RLP4-G	DMSO	683.1	119.712
rlp4s RLP4-G	DMSO	288.42	118.704
rlp4s RLP4-G	DMSO	764.52	91.8911
rlp4s RLP4-G	DMSO	255.3	91.4504
rlp4s RLP4-G	DMSO	615.48	124.898
rlp4s RLP4-G	DMSO	353.28	102.82
rlp4s RLP4-G	DMSO	739.68	103.038
rlp4s RLP4-G	DMSO	626.52	110.353
rlp4s RLP4-G	DMSO	373.98	109.312
rlp4s RLP4-G	DMSO	303.6	96.9275
rlp4s RLP4-G	DMSO	698.28	99.6559
rlp4s RLP4-G	DMSO	372.6	119.253
rlp4s RLP4-G	DMSO	516.12	102.756
rlp4s RLP4-G	DMSO	702.42	107.532
rlp4s RLP4-G	DMSO	651.36	99.2385
rlp4s RLP4-G	DMSO	318.78	109.853
rlp4s RLP4-G	DMSO	455.4	101.395
rlp4s RLP4-G	DMSO	296.7	102.99
rlp4s RLP4-G	DMSO	466.44	96.6565
rlp4s RLP4-G	DMSO	401.58	111.62
rlp4s RLP4-G	DMSO	438.84	86.7924
rlp4s RLP4-G	DMSO	669.3	99.7824
rlp4s RLP4-G	DMSO	284.28	88.0982
rlp4s RLP4-G	Oryz	191.82	146.834
rlp4s RLP4-G	Oryz	696.9	135.128
rlp4s RLP4-G	Oryz	656.88	143.169
rlp4s RLP4-G	Oryz	387.78	183.943
rlp4s RLP4-G	Oryz	331.2	171.699
rlp4s RLP4-G	Oryz	816.96	140.919
rlp4s RLP4-G	Oryz	499.56	183.669
rlp4s RLP4-G	Oryz	658.26	261.176
rlp4s RLP4-G	Oryz	805.92	129.317
rlp4s RLP4-G	Oryz	396.06	159.842
rlp4s RLP4-G	Oryz	364.32	195.014
rlp4s RLP4-G	Oryz	594.78	114.204
rlp4s RLP4-G	Oryz	316.02	121.928
rlp4s RLP4-G	Oryz	765.9	170.933
rlp4s RLP4-G	Oryz	706.56	106.685
rlp4s RLP4-G	Oryz	405.72	172.265
rlp4s RLP4-G	Oryz	224.94	169.771
rlp4s RLP4-G	Oryz	293.94	177.743
rlp4s RLP4-G	Oryz	558.9	173.608
rlp4s RLP4-G	Oryz	394.68	177.475
rlp4s RLP4-G	Oryz	569.94	155.976
rlp4s RLP4-G	Oryz	364.32	187.168
rlp4s RLP4-G	Oryz	481.62	125.309
rlp4s RLP4-G	Oryz	783.84	121.865
rlp4s RLP4-G	Oryz	622.38	138.591
rlp4s RLP4-G	Oryz	396.06	171.42
rlp4s RLP4-G	Oryz	615.48	107.135
rlp4s RLP4-G	Oryz	583.74	143.784
rlp4s RLP4-G	Oryz	643.08	137.136
rlp4s RLP4-G	Oryz	401.58	162.799
rlp4s RLP4-G	Oryz	665.16	141.155
rlp4s RLP4-G	Oryz	474.72	183.281
rlp4s RLP4-G	Oryz	336.72	173.735
rlp4s RLP4-G	Oryz	258.06	165.35
rlp4s RLP4-G	Oryz	335.34	128.703
rlp4s RLP4-G	Oryz	736.92	160.059
rlp4s RLP4-G	Oryz	778.32	174.758
rlp4s RLP4L-G	DMSO	339.48	95.6447
rlp4s RLP4L-G	DMSO	699.66	114.893
rlp4s RLP4L-G	DMSO	636.18	104.282
rlp4s RLP4L-G	DMSO	547.86	87.1524
rlp4s RLP4L-G	DMSO	311.88	139.797
rlp4s RLP4L-G	DMSO	834.9	94.4168
rlp4s RLP4L-G	DMSO	509.22	112.732
rlp4s RLP4L-G	DMSO	259.44	95.7458
rlp4s RLP4L-G	DMSO	563.04	110.341
rlp4s RLP4L-G	DMSO	558.9	101.119
rlp4s RLP4L-G	DMSO	623.76	94.9212
rlp4s RLP4L-G	DMSO	425.04	93.0746
rlp4s RLP4L-G	DMSO	485.76	116.808
rlp4s RLP4L-G	DMSO	669.3	88.5336
rlp4s RLP4L-G	DMSO	604.44	104.689
rlp4s RLP4L-G	DMSO	767.28	88.04
rlp4s RLP4L-G	DMSO	340.86	122.871
rlp4s RLP4L-G	DMSO	734.16	91.664
rlp4s RLP4L-G	DMSO	298.08	103.781
rlp4s RLP4L-G	DMSO	786.6	103.846
rlp4s RLP4L-G	DMSO	499.56	87.5563
rlp4s RLP4L-G	DMSO	513.36	83.4037
rlp4s RLP4L-G	DMSO	483	85.3578
rlp4s RLP4L-G	DMSO	455.4	92.214
rlp4s RLP4L-G	DMSO	556.14	107.096
rlp4s RLP4L-G	DMSO	474.72	97.1015
rlp4s RLP4L-G	DMSO	245.64	93.2825
rlp4s RLP4L-G	DMSO	612.72	97.3323
rlp4s RLP4L-G	DMSO	300.84	104.178
rlp4s RLP4L-G	DMSO	517.5	92.411
rlp4s RLP4L-G	DMSO	687.24	129.035
rlp4s RLP4L-G	DMSO	547.86	111.42
rlp4s RLP4L-G	DMSO	546.48	123.558
rlp4s RLP4L-G	Oryz	260.82	143.123
rlp4s RLP4L-G	Oryz	560.28	155.972
rlp4s RLP4L-G	Oryz	757.62	93.3421
rlp4s RLP4L-G	Oryz	576.84	126.408
rlp4s RLP4L-G	Oryz	318.78	98.6201
rlp4s RLP4L-G	Oryz	304.98	138.671
rlp4s RLP4L-G	Oryz	621	177.393
rlp4s RLP4L-G	Oryz	540.96	217.869
rlp4s RLP4L-G	Oryz	420.9	147.661
rlp4s RLP4L-G	Oryz	603.06	131.699
rlp4s RLP4L-G	Oryz	575.46	133.871
rlp4s RLP4L-G	Oryz	557.52	162.508
rlp4s RLP4L-G	Oryz	306.36	123.953
rlp4s RLP4L-G	Oryz	281.52	153.412
rlp4s RLP4L-G	Oryz	422.28	120.813
rlp4s RLP4L-G	Oryz	346.38	117.597
rlp4s RLP4L-G	Oryz	678.96	157.854
rlp4s RLP4L-G	Oryz	721.74	193.202
rlp4s RLP4L-G	Oryz	229.08	178.106
rlp4s RLP4L-G	Oryz	387.78	136.676
rlp4s RLP4L-G	Oryz	586.5	178.105
rlp4s RLP4L-G	Oryz	373.98	142.15
rlp4s RLP4L-G	Oryz	313.26	184.568
rlp4s RLP4L-G	Oryz	645.84	168.588
rlp4s RLP4L-G	Oryz	730.02	135.226
rlp4s RLP4L-G	Oryz	568.56	146.987
rlp4s RLP4L-G	Oryz	760.38	143.184
rlp4s RLP4L-G	Oryz	634.8	139.809
rlp4s RLP4L-G	Oryz	248.4	118.276
rlp4s RLP4L-G	Oryz	296.7	174.975
rlp4s RLP4L-G	Oryz	601.68	160.261
rlp4s RLP4L-G	Oryz	477.48	152.092
rlp4s RLP4L-G	Oryz	772.8	152.965
rlp4s RLP4L-G	Oryz	629.28	178.148
rlp4s RLP4L-G	Oryz	666.54	201.789
rlp4s RLP4L-G	Oryz	229.08	176.046
rlp4s RLP4L-G	Oryz	299.46	154.36
rlp4s RLP4L-G	Oryz	391.92	174.426

## Sheet: Fig4L
Geotype	Treatment	Root Length	Max Width
Col	Dex	593.85	84.87
Col	Dex	765.79	90.76
Col	Dex	307.96	99.67
Col	Dex	299.83	112.17
Col	Dex	383.12	99.55
Col	Dex	355.28	90.19
Col	Dex	679.1	90.1
Col	Dex	406.31	98.33
Col	Dex	549.74	89.06
Col	Dex	343.76	106.37
Col	Dex	376.78	93.18
Col	Dex	326.11	79.72
Col	Dex	708.59	92.14
Col	Dex	688.78	92.14
Col	Dex	353.71	84.71
Col	Dex	661.05	98.33
Col	Dex	680.55	90.34
Col	Dex	642.83	104.95
Col	Dex	594.54	86.94
Col	Dex	461.7	106.63
Col	Dex	530.16	92.4
Col	Dex	450.24	101.44
Col	Dex	604.51	114.31
Col	Dex	588.04	90.98
Col	Dex	378.18	103.05
Col	Dex	514.43	90.72
Col	Dex	358.49	108.88
Col	Dex	504.21	103.68
Col	Dex	443.85	113.24
Col	Dex	381.39	118.85
Col	Dex	408.3	115.31
Col	Dex	415.14	97.76
Col	Dex	365.88	114.22
Col	Dex	436.89	111.25
Col	Dex	360.82	115.37
Col	Dex	308.97	101.22
Col	Dex	492.94	112.53
Col	Dex	424.1	111.81
Col	DexOry	476.98	126.66
Col	DexOry	513.33	157.24
Col	DexOry	390.12	144.32
Col	DexOry	522.26	136.47
Col	DexOry	474.02	143.9
Col	DexOry	648.73	131.64
Col	DexOry	609.65	134.73
Col	DexOry	530.79	139.88
Col	DexOry	566.39	109.07
Col	DexOry	375.88	154.86
Col	DexOry	753.92	116.29
Col	DexOry	455.33	122.26
Col	DexOry	413.47	142.59
Col	DexOry	758.25	140.76
Col	DexOry	659.15	138.53
Col	DexOry	688.66	135.11
Col	DexOry	572.58	126.47
Col	DexOry	694.42	109.75
Col	DexOry	690.53	108.22
Col	DexOry	669.92	114.02
Col	DexOry	637.7	159.45
Col	DexOry	677.4	133.93
Col	DexOry	532.75	153.05
Col	DexOry	581.04	164.37
Col	DexOry	343.67	81.05
Col	DexOry	399.51	130
Col	DexOry	329.61	110.2
Col	DexOry	374.44	154.3
Col	DexOry	778.31	115.92
Col	DexOry	389.88	124.7
Col	DexOry	570.12	125.85
Col	DexOry	333.65	236.05
Col	DexOry	408.93	151.12
Col	DexOry	702.05	141.89
Col	DMSO	518.69	99.36
Col	DMSO	641.29	109.4
Col	DMSO	334.28	94.33
Col	DMSO	435.74	95.31
Col	DMSO	324.65	110.87
Col	DMSO	497.06	95.14
Col	DMSO	503.47	104.95
Col	DMSO	435.49	103.52
Col	DMSO	679.24	89.14
Col	DMSO	563.63	93.36
Col	DMSO	588.88	91.56
Col	DMSO	738.11	86.45
Col	DMSO	361.09	86.41
Col	DMSO	528.46	101.88
Col	DMSO	313.56	103.22
Col	DMSO	350.2	89.72
Col	DMSO	490.38	98.37
Col	DMSO	333.49	94.19
Col	DMSO	300.55	90.73
Col	DMSO	634.77	86.13
Col	DMSO	347.67	94.43
Col	DMSO	610.53	88.36
Col	DMSO	333.35	84.93
Col	DMSO	331.57	93.72
Col	DMSO	646.98	118.12
Col	DMSO	476.3	110.79
Col	DMSO	480.64	87.15
Col	DMSO	530.81	106.18
Col	DMSO	423.11	112.47
Col	DMSO	381.88	117.63
Col	DMSO	386.52	115.85
Col	DMSO	382.6	112.47
Col	DMSO	372.21	95.89
Col	DMSO	621.1	87.98
Col	DMSO	506.6	113.4
Col	Ory	575.88	131.21
Col	Ory	579.82	133.88
Col	Ory	565.02	150.01
Col	Ory	386.58	123.69
Col	Ory	411.58	152.93
Col	Ory	344.88	129.4
Col	Ory	623.98	154.58
Col	Ory	475.47	150.6
Col	Ory	405.74	146.7
Col	Ory	356.15	139.92
Col	Ory	687.01	135.27
Col	Ory	665.74	121.51
Col	Ory	772.63	111.84
Col	Ory	330.94	136.73
Col	Ory	660	128.37
Col	Ory	345.33	114.57
Col	Ory	415.79	144.64
Col	Ory	679.9	145.06
Col	Ory	588.7	141.92
Col	Ory	563.35	165.7
Col	Ory	377.4	150.22
Col	Ory	701.53	170.23
Col	Ory	632.49	114.23
Col	Ory	546.35	142.13
Col	Ory	524.41	169.3
Col	Ory	385.4	172.29
Col	Ory	562.31	145.95
Col	Ory	489.18	104.62
Col	Ory	319.81	163.8
Col	Ory	520.7	131
Col	Ory	419.41	165.44
Col	Ory	410.61	129.74
Col	Ory	404.97	104.41
Col	Ory	451.82	105.75
Col	Ory	758.64	115.18
Col	Ory	655.68	137.34
Col	Ory	459.57	101.44
Col	Ory	405.02	145.07
Col	Ory	611.37	148.01
RLP4dECD	Dex	320.35	110.82
RLP4dECD	Dex	363.6	109.95
RLP4dECD	Dex	671.09	98.8
RLP4dECD	Dex	547.09	107.72
RLP4dECD	Dex	332.29	115.05
RLP4dECD	Dex	300.51	105.82
RLP4dECD	Dex	394.51	141.65
RLP4dECD	Dex	391.75	129.44
RLP4dECD	Dex	339.48	126.78
RLP4dECD	Dex	409.95	131.46
RLP4dECD	Dex	341.95	131.64
RLP4dECD	Dex	385.06	97.15
RLP4dECD	Dex	463.16	109.5
RLP4dECD	Dex	414.19	107.66
RLP4dECD	Dex	363.3	117.51
RLP4dECD	Dex	366.57	134.17
RLP4dECD	Dex	353.51	112.89
RLP4dECD	Dex	343.64	115.92
RLP4dECD	DexOry	772.38	140.71
RLP4dECD	DexOry	623.02	166.43
RLP4dECD	DexOry	485.62	138.03
RLP4dECD	DexOry	567.43	143.63
RLP4dECD	DexOry	737.43	144.79
RLP4dECD	DexOry	485.85	258.51
RLP4dECD	DexOry	584.13	139.44
RLP4dECD	DexOry	312.16	200.68
RLP4dECD	DexOry	355.09	128.58
RLP4dECD	DexOry	377.93	171.33
RLP4dECD	DexOry	780.68	156.43
RLP4dECD	DexOry	549.59	140.47
RLP4dECD	DexOry	549.48	187.36
RLP4dECD	DexOry	316.15	174.19
RLP4dECD	DexOry	371.87	167.94
RLP4dECD	DexOry	541.34	210.93
RLP4dECD	DexOry	462.82	182.82
RLP4dECD	DexOry	577.47	173.96
RLP4dECD	DexOry	500.71	203.92
RLP4dECD	DexOry	599.19	201.01
RLP4dECD	DexOry	416	162.89
RLP4dECD	DexOry	660.25	193.14
RLP4dECD	DexOry	536.63	175.96
RLP4dECD	DexOry	593.02	165.77
RLP4dECD	DexOry	474.98	155.89
RLP4dECD	DexOry	544.72	223.14
RLP4dECD	DexOry	781.92	230.84
RLP4dECD	DexOry	613.77	196.77
RLP4dECD	DexOry	702.43	194.96
RLP4dECD	DexOry	688.98	185.98
RLP4dECD	DexOry	749.34	178.02
RLP4dECD	DexOry	682.56	158.75
RLP4dECD	DexOry	545.84	175.45
RLP4dECD	DexOry	318.23	179.01
RLP4dECD	DMSO	551.11	111.92
RLP4dECD	DMSO	546.41	119.33
RLP4dECD	DMSO	368.13	98.25
RLP4dECD	DMSO	533.78	93.21
RLP4dECD	DMSO	554.66	98.95
RLP4dECD	DMSO	512.8	87.39
RLP4dECD	DMSO	356.17	110.95
RLP4dECD	DMSO	375.35	107.15
RLP4dECD	DMSO	607.7	96.95
RLP4dECD	DMSO	309.72	101.28
RLP4dECD	DMSO	411.71	111.23
RLP4dECD	DMSO	421.29	87.77
RLP4dECD	DMSO	315.82	108.45
RLP4dECD	DMSO	629.72	114.02
RLP4dECD	DMSO	577.92	109.71
RLP4dECD	DMSO	502.35	88.73
RLP4dECD	DMSO	331.46	88.8
RLP4dECD	DMSO	317.78	98.91
RLP4dECD	DMSO	456.1	121.83
RLP4dECD	DMSO	515.04	110.44
RLP4dECD	DMSO	505.69	103.5
RLP4dECD	DMSO	374.16	88.13
RLP4dECD	DMSO	611.85	90.62
RLP4dECD	DMSO	497.34	107.59
RLP4dECD	DMSO	344.64	105.94
RLP4dECD	DMSO	493.68	99.36
RLP4dECD	DMSO	583.75	115.18
RLP4dECD	DMSO	538.29	108.85
RLP4dECD	DMSO	524.08	102.51
RLP4dECD	DMSO	381.8	95.42
RLP4dECD	Ory	734.24	152.2
RLP4dECD	Ory	547.77	140.14
RLP4dECD	Ory	483.98	165.88
RLP4dECD	Ory	731.44	140.91
RLP4dECD	Ory	435.92	163.58
RLP4dECD	Ory	500.32	169.16
RLP4dECD	Ory	483.65	120.7
RLP4dECD	Ory	390.51	152.33
RLP4dECD	Ory	629.25	179.4
RLP4dECD	Ory	402.36	140.64
RLP4dECD	Ory	699.63	128.75
RLP4dECD	Ory	446.59	115.73
RLP4dECD	Ory	308.85	153.58
RLP4dECD	Ory	443.74	148.61
RLP4dECD	Ory	439.19	119.48
RLP4dECD	Ory	391.45	122.83
RLP4dECD	Ory	393.94	162.68
RLP4dECD	Ory	354.19	101.49
RLP4dECD	Ory	567.24	152.41
RLP4dECD	Ory	302.46	159.42
RLP4dECD	Ory	637.36	156.68
RLP4dECD	Ory	578.82	94.55
RLP4dECD	Ory	534.43	111.96
RLP4dECD	Ory	641.77	159.14
RLP4dECD	Ory	415.35	141.98
RLP4dECD	Ory	562.25	137.08
RLP4dECD	Ory	432.28	105.41
RLP4dECD	Ory	567.31	161.96
RLP4dECD	Ory	398.93	152.87
RLP4dECD	Ory	358.71	143.84
RLP4dECD	Ory	458.12	165.81
RLP4dECD	Ory	527.88	103.48
RLP4dECD	Ory	713.29	185.58
RLP4dECD	Ory	541.61	128.81
RLP4dECD	Ory	716.97	154.27
RLP4dECD	Ory	429.39	135.92
RLP4dECD	Ory	406.95	125.04
RLP4dECD	Ory	392.04	159.44
RLP4dECD	Ory	339.23	156.96
RLP4LdECD	DMSO	570.02	104.12
RLP4LdECD	DMSO	490.59	99.67
RLP4LdECD	DMSO	389.67	89.16
RLP4LdECD	DMSO	409.82	91.06
RLP4LdECD	DMSO	693.75	101.51
RLP4LdECD	DMSO	319.51	111.78
RLP4LdECD	DMSO	439.99	96.39
RLP4LdECD	DMSO	420.65	94.97
RLP4LdECD	DMSO	529.32	101.69
RLP4LdECD	DMSO	473.63	102.61
RLP4LdECD	DMSO	365.96	110.79
RLP4LdECD	DMSO	472.59	89.14
RLP4LdECD	DMSO	691.92	105.57
RLP4LdECD	DMSO	415.78	103.22
RLP4LdECD	DMSO	731.82	102.55
RLP4LdECD	Ory	531.26	132.38
RLP4LdECD	Ory	662.8	155.67
RLP4LdECD	Ory	700.58	156.13
RLP4LdECD	Ory	504.81	150.08
RLP4LdECD	Ory	702.08	142.76
RLP4LdECD	Ory	592.49	163.54
RLP4LdECD	Ory	442.77	143.88
RLP4LdECD	Ory	546.42	151.62
RLP4LdECD	Ory	334.81	157.35
RLP4LdECD	Ory	408.83	145.96
RLP4LdECD	Ory	706.81	148.04
RLP4LdECD	Ory	332.91	146.46
RLP4LdECD	Ory	624.02	114.9
RLP4LdECD	Ory	511.67	125.85
RLP4LdECD	Ory	604.32	134.6
RLP4LdECD	Ory	383.72	124.97
RLP4LdECD	Ory	509.19	142.85
RLP4LdECD	Dex	350.95	106.37
RLP4LdECD	Dex	326.81	107.59
RLP4LdECD	Dex	728.76	119.16
RLP4LdECD	Dex	471.68	122.75
RLP4LdECD	Dex	571.16	113.61
RLP4LdECD	Dex	480.27	101.88
RLP4LdECD	Dex	611.63	122.09
RLP4LdECD	Dex	461.14	114.23
RLP4LdECD	Dex	311.45	111.23
RLP4LdECD	Dex	638.16	120.37
RLP4LdECD	Dex	539.83	119.8
RLP4LdECD	Dex	607.26	122.5
RLP4LdECD	Dex	387.69	105.78
RLP4LdECD	Dex	588.66	129.01
RLP4LdECD	Dex	384.73	101.33
RLP4LdECD	DexOry	650.1	187.7
RLP4LdECD	DexOry	638.49	233.39
RLP4LdECD	DexOry	558.61	173.23
RLP4LdECD	DexOry	423.82	189.41
RLP4LdECD	DexOry	513.36	196.85
RLP4LdECD	DexOry	488.02	200.22
RLP4LdECD	DexOry	461.04	224.61
RLP4LdECD	DexOry	508.99	241.06
RLP4LdECD	DexOry	584.53	209.69
RLP4LdECD	DexOry	666.75	178.23
RLP4LdECD	DexOry	335.54	184.29
RLP4LdECD	DexOry	352.85	168.7
RLP4LdECD	DexOry	569.65	221.83
RLP4LdECD	DexOry	354.92	175.55
RLP4LdECD	DMSO	368.732	89
RLP4LdECD	DMSO	363.784	112.81
RLP4LdECD	DMSO	636.727	108.04
RLP4LdECD	DMSO	350.817	102.67
RLP4LdECD	DMSO	406.848	105.68
RLP4LdECD	DMSO	309.125	114.96
RLP4LdECD	DMSO	456.323	104.86
RLP4LdECD	DMSO	372.257	94.68
RLP4LdECD	DMSO	391.258	102.99
RLP4LdECD	DMSO	502.212	91
RLP4LdECD	DMSO	322.022	80.9
RLP4LdECD	DMSO	376.821	92.69
RLP4LdECD	Dex	405.607	125.389
RLP4LdECD	Dex	587.079	109.788
RLP4LdECD	Dex	504.779	104.862
RLP4LdECD	Dex	349.347	107.386
RLP4LdECD	Dex	480.008	120.816
RLP4LdECD	Dex	655.238	108.719
RLP4LdECD	Dex	596.536	100.656
RLP4LdECD	Dex	730.519	102.653
RLP4LdECD	Dex	557.758	101.941
RLP4LdECD	Dex	568.139	115.717
RLP4LdECD	Dex	565.55	93.294
RLP4LdECD	Dex	727.499	112.086
RLP4LdECD	Dex	585.593	100.443
RLP4LdECD	Ory	367.251	127.288
RLP4LdECD	Ory	397.942	126.338
RLP4LdECD	Ory	579.004	127.305
RLP4LdECD	Ory	668.824	137.215
RLP4LdECD	Ory	753.627	142.83
RLP4LdECD	Ory	388.426	136.18
RLP4LdECD	Ory	354.815	110.241
RLP4LdECD	Ory	434.408	150.25
RLP4LdECD	Ory	512.889	154.801
RLP4LdECD	Ory	692.959	113.156
RLP4LdECD	Ory	668.021	132.496
RLP4LdECD	Ory	648.836	152.149
RLP4LdECD	Ory	595.425	126.274
RLP4LdECD	Ory	325.469	111.035
RLP4LdECD	Ory	635.237	117.289
RLP4LdECD	Ory	580.327	127.88
RLP4LdECD	Ory	567.852	123.274
RLP4LdECD	Ory	698.761	147.101
RLP4LdECD	Ory	595.862	145.136
RLP4LdECD	Ory	412.119	120.812
RLP4LdECD	DexOry	573.42	194.145
RLP4LdECD	DexOry	431.012	175.108
RLP4LdECD	DexOry	637.575	171.214
RLP4LdECD	DexOry	414.621	141.079
RLP4LdECD	DexOry	412.518	147.494
RLP4LdECD	DexOry	328.618	189.747
RLP4LdECD	DexOry	498.315	169.869
RLP4LdECD	DexOry	718.196	148.961
RLP4LdECD	DexOry	532.152	230.003
RLP4LdECD	DexOry	433.38	154.562
RLP4LdECD	DexOry	548.792	133.551
RLP4LdECD	DexOry	341.304	155.708
RLP4LdECD	DexOry	499.879	124.545
RLP4LdECD	DexOry	450.137	144.474
RLP4LdECD	DexOry	380.217	214.447
RLP4LdECD	DexOry	679.377	186.946
RLP4LdECD	DexOry	673.035	161.503
RLP4LdECD	DexOry	383.184	133.519
RLP4LdECD	DexOry	479.333	145.523
RLP4LdECD	DexOry	766.951	188.396
