# Supplementary material for: A self-regulatory cell-wall-sensing module at cell edges controls plant growth
Source: Nat Plants. 2024 Mar 7;10(3):483–93. doi: 10.1038/s41477-024-01629-8 (PMC10954545; doi:10.1038/s41477-024-01629-8)
Supplement: Supplementary file 7 — Statistical source data. [file 41477_2024_1629_MOESM7_ESM.xlsx]

## Sheet: ExtDatFig2M
Fluorophor	position	mean	SD
RLP4L	10	0.691415	0.0582228
RLP4L	30	0.913639	0.050325
RLP4L	50	1.00265	0.0366656
RLP4L	70	1.04775	0.0506656
RLP4L	90	1.15088	0.0843628
RLP4L	110	1.28718	0.103783
RLP4L	130	1.42621	0.0827759
RLP4L	150	1.52392	0.154278
RLP4L	170	1.53377	0.24624
RLP4L	190	1.40415	0.286502
RLP4L	210	1.20829	0.257552
RLP4L	230	1.00698	0.207536
RLP4L	250	0.872481	0.173914
RLP4L	270	0.77772	0.163741
RLP4L	290	0.718627	0.152375
RLP4L	310	0.67612	0.158096
RLP4L	330	0.656082	0.166524
RLP4L	350	0.646803	0.192007
RLP4	10	0.347784	0.063144
RLP4	30	0.567881	0.0784148
RLP4	50	0.907373	0.10568
RLP4	70	1.07655	0.116654
RLP4	90	1.19269	0.130753
RLP4	110	1.32816	0.136011
RLP4	130	1.46402	0.140132
RLP4	150	1.50511	0.161917
RLP4	170	1.46603	0.276037
RLP4	190	1.33413	0.337703
RLP4	210	1.16164	0.312151
RLP4	230	1.0009	0.256522
RLP4	250	0.862879	0.231192
RLP4	270	0.787795	0.17881
RLP4	290	0.748252	0.182347
RLP4	310	0.730179	0.184313
RLP4	330	0.747235	0.206267
RLP4	350	0.771385	0.231093
RAB-A5c	10	0.443108	0.0972932
RAB-A5c	30	0.623214	0.149657
RAB-A5c	50	0.792982	0.20038
RAB-A5c	70	0.979895	0.235228
RAB-A5c	90	1.22072	0.306755
RAB-A5c	110	1.43711	0.385487
RAB-A5c	130	1.53938	0.516953
RAB-A5c	150	1.53194	0.658453
RAB-A5c	170	1.43246	0.723981
RAB-A5c	190	1.28526	0.718831
RAB-A5c	210	1.13952	0.639153
RAB-A5c	230	1.00994	0.529381
RAB-A5c	250	0.889534	0.412105
RAB-A5c	270	0.815053	0.315848
RAB-A5c	290	0.761038	0.241807
RAB-A5c	310	0.72279	0.203239
RAB-A5c	330	0.714548	0.189353
RAB-A5c	350	0.661502	0.161339
NPSN12	10	0.769287	0.0901161
NPSN12	30	0.973817	0.0943129
NPSN12	50	1.05578	0.0985543
NPSN12	70	1.07047	0.117285
NPSN12	90	1.07951	0.146117
NPSN12	110	1.11971	0.173923
NPSN12	130	1.15732	0.158198
NPSN12	150	1.17169	0.129662
NPSN12	170	1.15124	0.0997988
NPSN12	190	1.11024	0.121355
NPSN12	210	1.04436	0.163004
NPSN12	230	0.98822	0.215509
NPSN12	250	0.917389	0.254547
NPSN12	270	0.873491	0.275287
NPSN12	290	0.844289	0.276973
NPSN12	310	0.842899	0.267631
NPSN12	330	0.876624	0.285325
NPSN12	350	0.953666	0.339817
